# Supplementary material for: Topological and functional comparison of community detection algorithms in biological networks
Source: BMC Bioinformatics. 2019 Apr 27;20:212. doi: 10.1186/s12859-019-2746-0 (PMC6487005; doi:10.1186/s12859-019-2746-0)
Supplement: Supplementary file 1 — Supplemental Tables S1-S31. (XLSX 7912 kb) [file 12859_2019_2746_MOESM1_ESM.xlsx]

## Sheet: Table S1
	Table S1: Jaccard index as a percentage for all pairs of communities detected for the Yeast PPI Network (6,532 nodes and 229,696 edges).
		Combo 1	Combo 2	Combo 3	Combo 4			Conclude 1	Conclude 2	Conclude 3	Conclude 4	Conclude 5	Conclude 6	Conclude 7	Conclude 8	Conclude 9	Conclude 10			F. Greedy 1	F. Greedy 2	F. Greedy 3			L. Eigen 1	L. Eigen 2	L. Eigen 3	L. Eigen 4			Louvain 1	Louvain 2	Louvain 3	Louvain 4	Louvain 5			Spinglass 1	Spinglass 2	Spinglass 3	Spinglass 4	spinglass 5
		2231	1514	1337	1284			788	744	602	468	423	359	288	271	252	199			2608	2410	1466			2661	1910	984	977			1538	1472	1190	1151	993			1607	1473	1194	1148	1076
	Combo 1	100	0	0	0		Combo 1	2.41	2.59	16.58	13.78	1.92	2.69	7.93	1.42	4.94	3.01		Combo 1	36.85	1.31	30.27		Combo 1	22.45	5.93	13.28	29.19		Combo 1	59.97	4.05	18.62	2.24	1.77		Combo 1	58.86	2.69	20.51	0.71	3.28
	Combo 2	0	100	0	0		Combo 2	2.31	36.6	6.22	3.55	0.36	0.64	1.12	0.73	1.61	0.41		Combo 2	2.03	39.05	11.74		Combo 2	41.33	3.01	1.83	6.32		Combo 2	1.56	71.41	3.52	1.72	0.19		Combo 2	2.16	77.48	3.48	1.22	0.7
	Combo 3	0	0	100	0		Combo 3	43.09	2.06	0.88	1.98	1.09	1.01	1.43	14.2	0.44	2.33		Combo 3	0.69	48.57	2.97		Combo 3	5.74	49.63	1	0.87		Combo 3	0.21	1.41	11.22	67.77	0.13		Combo 3	0.51	0.86	9.8	75.87	0
	Combo 4	0	0	0	100		Combo 4	1.17	0.74	1.18	2.16	25.51	18.97	3.89	1.5	0.92	6.16		Combo 4	44.15	0.41	2.8		Combo 4	4.67	18.38	30.57	3.71		Combo 4	1.04	0.44	13.07	1.08	68.92		Combo 4	1.08	0.4	12.38	0.66	67.73
								Conclude 1	Conclude 2	Conclude 3	Conclude 4	Conclude 5	Conclude 6	Conclude 7	Conclude 8	Conclude 9	Conclude 10			F. Greedy 1	F. Greedy 2	F. Greedy 3			L. Eigen 1	L. Eigen 2	L. Eigen 3	L. Eigen 4			Louvain 1	Louvain 2	Louvain 3	Louvain 4	Louvain 5			Spinglass 1	Spinglass 2	Spinglass 3	Spinglass 4	spinglass 5
								788	744	602	468	423	359	288	271	252	199			2489	1974	1959			2661	1910	984	977			1538	1472	1190	1151	993			1607	1473	1194	1148	1076
							Conclude 1	100	0	0	0	0	0	0	0	0	0		Conclude 1	1.13	26.9	3.16		Conclude 1	3.48	29.46	0.97	2.38		Conclude 1	1.7	1.57	6.46	40	0.73		Conclude 1	1.65	2.49	4.98	43.09	0.92
							Conclude 2	0	100	0	0	0	0	0	0	0	0		Conclude 2	1.73	20.89	6.76		Conclude 2	22.26	1.37	2.43	2.81		Conclude 2	1.74	36.96	3.2	1.61	0.64		Conclude 2	2.13	35.35	3.3	2.05	0.89
							Conclude 3	0	0	100	0	0	0	0	0	0	0		Conclude 3	11.61	2.83	9.82		Conclude 3	9.39	1.13	4.41	16.79		Conclude 3	18.17	7.18	3.64	1.04	0.95		Conclude 3	18.83	8.02	4.05	0.69	0.96
							Conclude 4	0	0	0	100	0	0	0	0	0	0		Conclude 4	8.77	1.95	9.08		Conclude 4	9.14	1.23	4.61	8.48		Conclude 4	13.78	3.47	5.81	2.02	2.09		Conclude 4	14.39	2.86	5.93	1.83	2.05
							Conclude 5	0	0	0	0	100	0	0	0	0	0		Conclude 5	14.29	0.6	1.45		Conclude 5	1.41	8.56	14.39	1.37		Conclude 5	1.61	0.42	1.32	1.48	31.35		Conclude 5	1.8	0.21	1.63	1.09	29.22
							Conclude 6	0	0	0	0	0	100	0	0	0	0		Conclude 6	11.79	0.43	1.84		Conclude 6	1.34	7.69	9.72	2.93		Conclude 6	1.71	1.05	2.92	1.41	21.8		Conclude 6	1.65	0.44	3.95	0.6	21.2
							Conclude 7	0	0	0	0	0	0	100	0	0	0		Conclude 7	5.38	1.16	6.63		Conclude 7	3.22	2.76	8.35	3.18		Conclude 7	5.06	0.97	10.13	1.12	2.39		Conclude 7	2.99	0.86	9.86	0.77	5.74
							Conclude 8	0	0	0	0	0	0	0	100	0	0		Conclude 8	1.48	8.19	1.46		Conclude 8	1.1	11.5	0.24	0.89		Conclude 8	0.84	0.69	1.25	18.2	0.48		Conclude 8	1.35	0.81	1.17	17.08	0.6
							Conclude 9	0	0	0	0	0	0	0	0	100	0		Conclude 9	2.62	0.95	8.73		Conclude 9	6.55	0.46	2.23	3.02		Conclude 9	8.75	3.48	1.19	0.57	0.73		Conclude 9	10.46	1.65	1.26	0.5	0.53
							Conclude 10	0	0	0	0	0	0	0	0	0	100		Conclude 10	3.39	1.16	4.78		Conclude 10	2.29	2.68	5.34	1.73		Conclude 10	0.81	0.3	12.2	0.3	2.14		Conclude 10	0.95	0.18	11.44	0.82	2
																				F. Greedy 1	F. Greedy 2	F. Greedy 3			L. Eigen 1	L. Eigen 2	L. Eigen 3	L. Eigen 4			Louvain 1	Louvain 2	Louvain 3	Louvain 4	Louvain 5			Spinglass 1	Spinglass 2	Spinglass 3	Spinglass 4	spinglass 5
																				2489	1974	1959			2661	1910	984	977			1538	1472	1190	1151	993			1607	1473	1194	1148	1076
																			F. Greedy 1	100	0	0		F. Greedy 1	11.02	16.26	27.6	23.24		F. Greedy 1	37.47	2.08	10.47	1.79	36.61		F. Greedy 1	36.67	1.37	10.01	0.94	39.39
																			F. Greedy 2	0	100	0		F. Greedy 2	29.13	36.23	0.77	2.76		F. Greedy 2	0.64	34.05	8.79	39.76	0.18		F. Greedy 2	0.88	37.65	7.23	42.55	0.09
																			F. Greedy 3	0	0	100		F. Greedy 3	30.19	3.72	7.88	9.35		F. Greedy 3	14.39	15.12	25.05	2.71	0.9		F. Greedy 3	16.22	13.26	29.06	1.91	1.27
																									L. Eigen 1	L. Eigen 2	L. Eigen 3	L. Eigen 4			Louvain 1	Louvain 2	Louvain 3	Louvain 4	Louvain 5			Spinglass 1	Spinglass 2	Spinglass 3	Spinglass 4	spinglass 5
																									2661	1910	984	977			1538	1472	1190	1151	993			1607	1473	1194	1148	1076
																								L. Eigen 1	100	0	0	0		L. Eigen 1	15.29	40.67	15.16	4.64	2.78		L. Eigen 1	17.74	40.14	16.01	4.21	3.18
																								L. Eigen 2	0	100	0	0		L. Eigen 2	3.7	2.98	12.08	44.87	15.43		L. Eigen 2	4.33	2.8	10.58	46.74	15.47
																								L. Eigen 3	0	0	100	0		L. Eigen 3	10.13	1.4	14.18	0.85	27.47		L. Eigen 3	8.59	1.36	14.15	0.42	29.32
																								L. Eigen 4	0	0	0	100		L. Eigen 4	33.14	6.29	3.78	0.76	4.23		L. Eigen 4	31.1	7.17	4.58	0.52	4.8
																															Louvain 1	Louvain 2	Louvain 3	Louvain 4	Louvain 5			Spinglass 1	Spinglass 2	Spinglass 3	Spinglass 4	spinglass 5
																															1538	1472	1190	1151	993			1607	1473	1194	1148	1076
																														Louvain 1	100	0	0	0	0		Louvain 1	75.7	2.35	1.79	0.15	2.43
																														Louvain 2	0	100	0	0	0		Louvain 2	4.66	70.53	2.03	1.16	1.07
																														Louvain 3	0	0	100	0	0		Louvain 3	2.01	1.1	74.27	2.95	1.03
																														Louvain 4	0	0	0	100	0		Louvain 4	1.32	1.08	2.18	81.02	0.36
																														Louvain 5	0	0	0	0	100		Louvain 5	0.74	0.33	0.46	0.09	85.56
																																						Spinglass 1	Spinglass 2	Spinglass 3	Spinglass 4	spinglass 5
																																						1607	1473	1194	1148	1076
																																					Spinglass 1	100	0	0	0	0
																																					Spinglass 2	0	100	0	0	0
																																					Spinglass 3	0	0	100	0	0
																																					Spinglass 4	0	0	0	100	0
																																					Spinglass 5	0	0	0	0	100

## Sheet: Table S2
	Table S2: A comparison of GO term enrichment results between the first community of Louvain (L1) with 1,538 genes and the first community of Spinglass (S1) with 1,607 genes for the Yeast PPI network. The numbers inside parenthesis after L1 and S1 represent the number of genes that DAVID could annotate, which is generally less than the number of genes in those communities. Many pathways enriched i…
		Yeast PPI Network (6,532 nodes and 229,696 edges)
		L1 (1,481)						S1 (1,556)
Category	Term (Pathway/function)	Count	%	p-value	Genes	FE	Common	Count	%	p-value	Genes	FE
GOTERM_BP_3	GO:0044281~small molecule metabolic process	441	29.78	1.20315e-91	855034, 852142, 852143, 854396, 852144, 854932, 856010, 852241, 855653, 855176, 853695, 854297, 850833, 855372, 850933, 850838, 854293, 855746, 854292, 854295, 856027, 852934, 852235, 855021, 855166, 855368, 855447, 854930, 855227, 852902, 852123, 855349, 854371, 852266, 855955, 855250, 855956, 855768, 856819, 850953, 856001, 855145, 855338, 855149, 855619, 856107, 850946, 854950, 855347, 855346,…	2.27	424	465	29.88	3.97562e-100	855753, 855034, 852142, 852143, 854396, 852144, 854932, 856010, 852241, 855653, 855176, 854297, 850833, 855372, 850933, 850838, 854293, 854292, 855747, 856027, 852934, 852235, 855021, 855166, 855368, 855447, 854930, 850825, 855227, 855848, 852902, 852123, 855349, 854371, 852266, 855955, 855956, 856814, 855768, 856819, 850953, 856001, 854384, 852818, 855145, 855338, 855149, 855619, 856107, 850946,…	2.28
GOTERM_BP_3	GO:0055085~transmembrane transport	276	18.64	1.69935e-68	852142, 851574, 852921, 850403, 854695, 855751, 854397, 856013, 854595, 853912, 854596, 854593, 854594, 852688, 855654, 855032, 854597, 854598, 854297, 855453, 850593, 852401, 852238, 850938, 850694, 854790, 854893, 856027, 855023, 851560, 855641, 851697, 853926, 852235, 850821, 851417, 855736, 853939, 851946, 851943, 851944, 852800, 852803, 855956, 854175, 856006, 850290, 853308, 852250, 850536,…	2.55	242	252	16.2	3.29796e-47	852142, 852921, 850403, 854695, 855751, 854397, 854595, 853912, 854596, 854593, 854594, 852688, 855654, 855032, 854597, 854598, 854297, 855453, 850593, 852401, 850938, 850694, 854790, 854893, 855747, 856027, 855023, 851560, 855641, 851697, 853926, 852235, 855369, 850821, 851417, 855736, 853939, 851946, 851943, 851944, 852800, 855956, 854175, 856006, 850290, 853308, 852250, 850536, 855041, 852916,…	2.22
GOTERM_BP_3	GO:0055114~oxidation-reduction process	259	17.49	1.93661e-57	855034, 852142, 850685, 852546, 856014, 854695, 854887, 854888, 854932, 854595, 854596, 854593, 854594, 852688, 855176, 850588, 854597, 854598, 850593, 855932, 850833, 856212, 854292, 852130, 850698, 851955, 852559, 853923, 852235, 855021, 853920, 855947, 855368, 851178, 854930, 855447, 855944, 855227, 852124, 854570, 852568, 851551, 850527, 855349, 853932, 852667, 851948, 855956, 852064, 853940,…	2.42	249	275	17.67	3.66839e-64	855034, 852142, 856017, 850685, 852546, 856014, 854695, 854887, 854888, 854932, 854595, 854596, 854593, 854594, 852688, 855176, 850588, 854597, 854598, 850593, 855932, 850833, 856212, 854292, 852130, 850698, 851955, 852559, 853923, 852235, 855021, 853920, 855947, 855368, 851178, 854930, 855447, 855944, 850825, 855227, 852124, 854570, 851551, 852568, 850527, 855349, 853932, 852667, 851948, 855956,…	2.46
GOTERM_BP_3	GO:0006082~organic acid metabolic process	244	16.48	4.116e-48	855034, 850685, 850403, 854396, 856010, 852241, 855176, 850588, 855653, 851158, 854297, 856413, 852691, 850833, 850838, 855372, 850933, 854293, 854892, 851956, 855021, 856615, 855447, 850420, 855227, 852565, 854570, 852902, 852123, 850421, 851039, 850527, 855349, 854575, 852667, 853107, 854371, 852266, 855955, 855250, 855956, 852672, 855768, 856819, 851541, 852679, 855145, 855338, 855619, 854090,…	2.3	239	266	17.1	1.65214e-58	855034, 850685, 850403, 854396, 856010, 854690, 852241, 855176, 850588, 855653, 854297, 856413, 852691, 850833, 850933, 855372, 850838, 854293, 854892, 855747, 851956, 855021, 856615, 855447, 851172, 850825, 850420, 855227, 852565, 855848, 854570, 852902, 852123, 850421, 851039, 850527, 855349, 854575, 852667, 853107, 854573, 854371, 852266, 855955, 855956, 852672, 855768, 856814, 856819, 852818,…	2.39
GOTERM_BP_3	GO:0051186~cofactor metabolic process	149	10.06	5.86281e-41	853163, 855034, 854415, 852144, 855653, 855176, 856568, 856884, 851426, 850838, 850933, 854292, 852758, 852934, 852752, 852893, 853172, 853170, 854310, 852414, 854930, 854314, 856774, 852565, 850898, 851039, 855349, 854575, 854105, 853183, 853107, 854371, 852266, 853727, 856589, 851245, 853586, 855768, 852474, 851347, 853510, 851541, 856188, 856473, 856182, 856180, 851437, 855968, 852866, 851439,…	2.75	147	155	9.96	4.38323e-43	853163, 855034, 854415, 852144, 856368, 855653, 855176, 856568, 856884, 851426, 850838, 850933, 854292, 852758, 852934, 852752, 852893, 853172, 853170, 854310, 852414, 854930, 854314, 856774, 850825, 852565, 855848, 853477, 850898, 851039, 855349, 854575, 854105, 853183, 853107, 854371, 852266, 853727, 856589, 851245, 853586, 855768, 852474, 851347, 854384, 853510, 851541, 856188, 856473, 856182,…	2.73
GOTERM_BP_3	GO:0055086~nucleobase-containing small molecule metabolic process	163	11.01	1.68509e-39	853163, 852142, 852143, 854695, 852144, 852241, 852688, 854601, 855176, 853695, 854598, 850593, 850732, 856568, 850933, 854893, 855746, 851360, 854295, 856027, 853273, 852934, 851560, 852893, 852235, 856548, 853172, 851892, 853567, 853569, 856692, 854622, 854310, 852414, 850727, 851039, 851139, 855349, 854105, 854575, 856175, 854627, 856589, 852617, 851899, 853585, 851758, 856689, 854231, 853510,…	2.57	156	162	10.41	5.10263e-36	853163, 852142, 852143, 854695, 852144, 852241, 852688, 854601, 855176, 854598, 850593, 850732, 856568, 850933, 854893, 851360, 856027, 853273, 852934, 851560, 852893, 852235, 856548, 853567, 853172, 851892, 853569, 856692, 854622, 854310, 852414, 850825, 850727, 855848, 851039, 851139, 855349, 854105, 854575, 856175, 854627, 856589, 851899, 853585, 851758, 856689, 854231, 854384, 853510, 851541,…	2.44
GOTERM_BP_3	GO:0044711~single-organism biosynthetic process	302	20.39	5.22412e-37	855034, 854396, 852144, 856010, 852241, 852688, 850588, 855653, 851158, 854297, 852402, 852691, 850833, 854795, 851426, 850933, 855372, 850838, 854893, 854292, 855746, 854892, 854295, 856027, 851956, 853927, 851560, 852559, 855021, 855166, 856615, 851413, 854930, 850420, 852565, 854570, 850421, 852123, 851039, 852568, 850527, 851139, 855349, 853932, 853107, 854371, 855955, 855250, 852672, 855768,…	1.87	287	315	20.24	1.02525e-38	855034, 854396, 852144, 856010, 854690, 852241, 852688, 850588, 855653, 854297, 852402, 852691, 850833, 854795, 851426, 850933, 855372, 850838, 854893, 854292, 854892, 856027, 851956, 853927, 851560, 852559, 852937, 855021, 855166, 856615, 851413, 854930, 851172, 850825, 850420, 852565, 854570, 850421, 852123, 851039, 852568, 850527, 851139, 855349, 853932, 853107, 854573, 854371, 855955, 852672,…	1.87
GOTERM_BP_3	GO:0015980~energy derivation by oxidation of organic compounds	108	7.29	7.79707e-34	852142, 850685, 854695, 854932, 854595, 854605, 854596, 854594, 852688, 855176, 854604, 854597, 854598, 854708, 850593, 856212, 853273, 852235, 853920, 854622, 854310, 854930, 855944, 851376, 853932, 854627, 853584, 854303, 851245, 851758, 850610, 856689, 856374, 850491, 854231, 853510, 855045, 855971, 852250, 856289, 855145, 854583, 853716, 851437, 852866, 856107, 852684, 856672, 852380, 853507,…	2.96	103	108	6.94	6.81393e-32	852142, 850685, 854695, 854932, 854595, 854605, 854596, 854594, 852688, 855176, 854604, 854597, 854598, 854708, 850593, 856212, 853273, 852235, 853920, 854622, 854310, 854930, 855944, 851376, 850825, 853932, 854627, 853584, 854303, 851245, 851758, 850610, 856689, 856374, 850491, 854231, 853510, 855971, 852250, 856289, 855145, 854583, 853716, 851437, 852866, 856107, 852684, 856672, 852380, 853507,…	2.83
GOTERM_BP_3	GO:0006091~generation of precursor metabolites and energy	124	8.37	3.03116e-32	852142, 850685, 854695, 854932, 854595, 854605, 854596, 854594, 852688, 855176, 854604, 854597, 854598, 854708, 853751, 850593, 856212, 853273, 852235, 853920, 854622, 854310, 854930, 855944, 851376, 850727, 854575, 853932, 854627, 853584, 851245, 854303, 852614, 851758, 850610, 856689, 856374, 850491, 854231, 853510, 855045, 851541, 852250, 855971, 856289, 855145, 854583, 853716, 851437, 856107,…	2.67	118	125	8.03	7.50136e-31	852142, 850685, 854695, 854932, 854595, 854596, 854605, 854594, 852688, 855176, 854597, 854604, 854598, 854708, 853751, 850593, 856212, 853273, 852235, 853920, 854622, 854310, 854930, 855944, 851376, 850825, 850727, 855848, 852260, 854575, 853932, 854627, 853584, 851245, 854303, 852614, 851758, 850610, 856689, 856374, 850491, 854231, 853510, 851541, 852250, 855971, 856289, 855145, 854583, 853716,…	2.57
GOTERM_BP_3	GO:0044765~single-organism transport	323	21.81	1.46371e-27	852921, 852142, 851574, 850403, 852925, 854695, 854397, 855751, 856013, 853912, 854595, 854596, 854593, 854594, 852688, 855654, 855032, 854597, 854598, 854297, 855453, 850593, 852401, 852238, 850938, 850694, 854790, 854893, 856027, 855023, 850698, 851560, 855641, 851697, 853926, 852235, 853678, 851413, 850821, 851417, 855736, 851946, 853939, 851943, 851944, 852800, 852803, 855956, 854175, 856006,…	1.66	284	304	19.54	2.10448e-17	852921, 852142, 850403, 852925, 854695, 855751, 854397, 854595, 853912, 854596, 854593, 854594, 852688, 855654, 855032, 854597, 854598, 854297, 855453, 850593, 852401, 850938, 850694, 854790, 854893, 855747, 856027, 855023, 850698, 851560, 855641, 851697, 853926, 852235, 855369, 853678, 851413, 850821, 851417, 855736, 853939, 851946, 851943, 851944, 852800, 855050, 855956, 854175, 856006, 850290,…	1.49
GOTERM_BP_3	GO:1901657~glycosyl compound metabolic process	106	7.16	1.3625e-26	852142, 852143, 854695, 852144, 852688, 852241, 854601, 855176, 853695, 854598, 850593, 854893, 855746, 853273, 856027, 851560, 852235, 851892, 853567, 853569, 856692, 854622, 850727, 851139, 854575, 854105, 856175, 854627, 851899, 853585, 851758, 856689, 854231, 851541, 855145, 853716, 854583, 854584, 851437, 850946, 853597, 852684, 855346, 854098, 856672, 856673, 853507, 855245, 852051, 856321,…	2.62	103	107	6.88	1.60616e-25	852142, 852143, 854695, 852144, 852688, 852241, 854601, 855176, 854598, 850593, 854893, 853273, 856027, 851560, 852235, 851892, 853567, 853569, 856692, 854622, 850825, 850727, 855848, 851139, 854575, 854024, 854105, 856175, 854627, 851899, 853585, 851758, 856689, 854231, 851541, 855145, 853716, 854583, 854584, 851437, 850946, 853597, 852684, 855346, 854098, 856672, 856673, 853507, 855245, 852051,…	2.53
GOTERM_BP_3	GO:0019637~organophosphate metabolic process	190	12.83	3.39195e-25	853163, 852142, 852143, 854695, 852144, 852241, 852688, 855176, 854601, 853695, 851881, 854598, 850593, 850732, 856568, 850933, 854893, 855746, 854295, 856027, 853273, 852934, 851560, 852893, 856353, 852235, 856548, 853567, 853172, 851892, 855020, 853569, 856692, 854622, 854310, 851413, 852414, 854314, 850727, 851039, 851139, 855349, 853183, 854575, 856175, 854627, 855899, 856589, 852617, 853585,…	1.95	178	189	12.15	4.16575e-22	853163, 852142, 852143, 854695, 852144, 852241, 852688, 855176, 854601, 851881, 854598, 850593, 850732, 856568, 850933, 854893, 856027, 853273, 852934, 851560, 852937, 852893, 856353, 852235, 856548, 853567, 853172, 851892, 855020, 853569, 853272, 856692, 854622, 854310, 851413, 852414, 854314, 850825, 850727, 855848, 851039, 851139, 855349, 853183, 854575, 856175, 854627, 855899, 856589, 853585,…	1.86
GOTERM_BP_3	GO:1901564~organonitrogen compound metabolic process	462	31.2	3.21762e-22	855034, 852142, 852143, 856014, 854397, 852144, 852241, 855176, 853695, 854297, 850833, 852042, 850838, 850933, 855746, 854295, 856027, 852934, 856026, 855641, 852235, 853684, 855021, 855643, 853687, 855226, 855227, 852124, 852902, 855773, 855772, 855051, 855349, 855768, 856819, 856001, 852250, 855145, 855338, 855149, 855619, 854951, 850946, 856101, 853699, 855969, 855346, 855756, 855562, 852105,…	1.41	440	511	32.84	3.16874e-32	855034, 852142, 852143, 856014, 854397, 852144, 855039, 852241, 852242, 855176, 854297, 850833, 852042, 855231, 850838, 850933, 856214, 856027, 852934, 855536, 856026, 855641, 852235, 853684, 855021, 855643, 853687, 850825, 855544, 9164990, 855226, 855227, 855848, 852124, 852902, 855773, 855772, 855349, 855051, 855436, 856814, 855768, 856819, 856001, 854384, 852250, 855145, 855338, 855149, 855619…	1.49
GOTERM_BP_3	GO:0022900~electron transport chain	41	2.77	1.01067e-21	852142, 855675, 856321, 850685, 854695, 852626, 851492, 854919, 854083, 854605, 852688, 854627, 854604, 854598, 856448, 850593, 855298, 851758, 856689, 853273, 854231, 855145, 850861, 852235, 853095, 854583, 853716, 851111, 853709, 854622, 851437, 854472, 855287, 852684, 851376, 856262, 856390, 856672, 853507, 853405, 854538	4.04	41	41	2.63	6.35489e-21	852142, 855675, 856321, 850685, 854695, 852626, 851492, 854919, 854083, 854605, 852688, 854627, 854604, 854598, 856448, 850593, 855298, 851758, 856689, 853273, 854231, 855145, 850861, 852235, 853095, 854583, 853716, 851111, 853709, 854622, 851437, 854472, 855287, 852684, 851376, 856262, 856390, 856672, 853507, 853405, 854538	3.85
GOTERM_BP_3	GO:0006520~cellular amino acid metabolic process	120	8.1	1.01201e-19	853602, 856296, 853604, 852241, 850588, 851158, 854297, 856413, 851221, 852691, 850833, 851736, 854892, 853466, 851606, 851956, 852752, 852893, 852895, 853567, 855021, 851894, 854108, 856615, 852729, 850420, 853473, 856778, 852565, 855227, 852902, 850421, 851039, 850527, 853181, 851861, 855349, 856173, 851237, 852198, 852875, 852672, 850616, 855768, 856819, 851346, 853613, 855338, 853059, 855619,…	2.14	117	133	8.55	3.35669e-25	853602, 856296, 853604, 853896, 854690, 852241, 850588, 854297, 856413, 851221, 852691, 850833, 851736, 854892, 853466, 851606, 851956, 852752, 852893, 852895, 853567, 855021, 854108, 856615, 852729, 851172, 850825, 850420, 853473, 855227, 856778, 852565, 852902, 850421, 851039, 850527, 853181, 851861, 855349, 856173, 851237, 852198, 852875, 852672, 850616, 855768, 856814, 856819, 851346, 853613,…	2.26
GOTERM_BP_3	GO:0044712~single-organism catabolic process	143	9.66	7.00918e-19	852143, 850402, 856010, 854932, 851158, 851881, 854708, 851423, 850833, 855372, 850933, 852733, 854293, 851360, 851606, 851564, 853377, 856353, 852939, 855020, 856617, 856615, 853571, 855447, 851376, 855227, 854205, 852902, 854570, 850527, 853386, 855349, 853108, 854575, 852667, 855250, 855956, 851449, 851899, 850616, 850759, 856819, 856001, 850491, 856370, 853613, 851541, 856289, 854943, 852602,…	1.95	136	150	9.64	3.74036e-20	852143, 850402, 856010, 854932, 853559, 851881, 854708, 851423, 850833, 855372, 850933, 852733, 854293, 851360, 856009, 851606, 851564, 853377, 856353, 852939, 855020, 856617, 856615, 853571, 855447, 851376, 850825, 855227, 854205, 855848, 853477, 852902, 854570, 854248, 850527, 853386, 855349, 853108, 854575, 852667, 854573, 855956, 851449, 851899, 850616, 850759, 856819, 856001, 850491, 853613,…	1.96
GOTERM_BP_3	GO:0006099~tricarboxylic acid cycle	29	1.96	2.52658e-15	856794, 853994, 855723, 850685, 850361, 851493, 854083, 855691, 854303, 855732, 851758, 850610, 853159, 851013, 851481, 855866, 853777, 853230, 854681, 850861, 855145, 853716, 853709, 854310, 856107, 854472, 851726, 850871, 853405	4.05	28	29	1.86	9.00296e-15	856794, 853994, 855723, 850685, 850361, 851493, 854083, 855691, 855606, 854303, 855732, 851758, 850610, 853159, 851013, 851481, 855866, 853777, 853230, 850861, 855145, 853716, 853709, 854310, 856107, 854472, 851726, 850871, 853405	3.87
GOTERM_BP_3	GO:1901135~carbohydrate derivative metabolic process	155	10.47	5.49373e-15	851017, 853163, 852142, 852143, 854695, 852144, 852241, 852688, 854601, 855176, 853695, 854598, 850593, 850732, 856568, 854893, 855746, 854295, 856027, 853273, 852934, 851560, 856353, 852235, 856548, 853172, 851892, 853567, 853569, 856692, 854622, 852414, 850727, 850529, 851139, 854575, 854105, 856175, 854627, 856589, 852617, 851899, 853585, 850759, 851758, 856689, 856374, 854231, 853309, 851541,…	1.75	142	149	9.58	4.58462e-11	851017, 853163, 852142, 852143, 854695, 852144, 852241, 852688, 854601, 855176, 854598, 850593, 850732, 856568, 854893, 856009, 856027, 853273, 852934, 851560, 856353, 852235, 856548, 853172, 851892, 853567, 853569, 856692, 854622, 852414, 850825, 850727, 855848, 850529, 851139, 854575, 854024, 854105, 856175, 854627, 856589, 851899, 853585, 850759, 851758, 856689, 856374, 854231, 853309, 851541,…	1.61
GOTERM_BP_3	GO:0006790~sulfur compound metabolic process	70	4.73	2.06744e-14	855482, 856296, 853602, 856014, 850343, 850382, 850484, 850588, 855653, 853218, 850732, 851221, 852691, 854892, 853466, 851654, 856925, 856825, 855121, 852514, 855120, 854108, 854310, 853826, 850668, 850669, 856774, 851840, 855260, 852124, 854401, 853344, 855855, 854105, 853107, 851987, 851986, 852522, 853047, 852266, 853869, 851245, 856239, 851084, 853586, 853115, 850616, 855732, 855292, 853159,…	2.37	69	78	5.01	1.45345e-18	853602, 856296, 855482, 856014, 850343, 850382, 850486, 856512, 850484, 850588, 855653, 853218, 850732, 851221, 852691, 854892, 853466, 851654, 855492, 856925, 856825, 855121, 852514, 855120, 854108, 854310, 850664, 850666, 854000, 853826, 850668, 850669, 856774, 851840, 853477, 855260, 852124, 854401, 853344, 855855, 854105, 853107, 851987, 851986, 852522, 853047, 852266, 856234, 853869, 851245,…	2.52
GOTERM_BP_3	GO:0009110~vitamin biosynthetic process	38	2.57	2.5551e-14	855034, 856460, 854088, 855205, 853203, 850485, 850484, 854105, 853183, 852098, 855793, 853047, 855794, 855795, 853651, 856239, 855768, 850838, 852474, 851654, 855121, 852559, 855333, 855120, 852342, 852323, 856182, 851778, 854661, 856180, 854262, 855383, 855382, 854099, 851822, 855206, 855870, 851479	3.29	38	41	2.63	9.52661e-17	855034, 856460, 854088, 855205, 852450, 850486, 853203, 854022, 850485, 850484, 853183, 854105, 852098, 855793, 853047, 855794, 855795, 853651, 856239, 855768, 850838, 852474, 851654, 855121, 852559, 855333, 855120, 852342, 852323, 856182, 851778, 854661, 856180, 854262, 855383, 855382, 854099, 851822, 855206, 855870, 851479	3.39
GOTERM_BP_3	GO:0042440~pigment metabolic process	27	1.82	5.70102e-11	852017, 851614, 852842, 851617, 855581, 851322, 851818, 852617, 856884, 851426, 855078, 854295, 851347, 852008, 855931, 854986, 851272, 852514, 851437, 851439, 853597, 854452, 855346, 853955, 850902, 854973, 854356	3.44	24	24	1.54	9.39574e-08	851347, 852008, 852842, 851614, 855931, 854986, 851272, 852514, 851617, 855581, 851437, 851322, 851439, 851818, 853597, 854452, 856884, 851426, 855346, 853955, 850902, 855078, 854973, 854356	2.92
GOTERM_BP_3	GO:0006793~phosphorus metabolic process	253	17.08	1.32302e-08	852142, 852143, 850403, 850402, 854695, 852144, 854932, 852241, 852688, 855176, 853695, 854598, 850593, 854299, 850933, 854893, 855746, 854295, 856027, 852934, 853927, 851560, 852235, 850558, 855020, 851413, 852414, 850420, 851039, 851139, 855349, 854575, 853108, 854769, 856001, 853309, 853510, 851541, 856500, 856601, 855145, 854778, 855149, 854583, 854943, 854584, 854090, 851437, 854095, 852684,…	1.34	235	251	16.13	2.59833e-06	852142, 852143, 850403, 850402, 854695, 855840, 852144, 854932, 852241, 852688, 855176, 854598, 850593, 854299, 850933, 854893, 855747, 856027, 852934, 853927, 851560, 852937, 852235, 850558, 855020, 851413, 852414, 850825, 850420, 855848, 851039, 851139, 855349, 854575, 853108, 854769, 856001, 854384, 853309, 853510, 851541, 856500, 856601, 855145, 855149, 854583, 854584, 854090, 851437, 854095,…	1.27
GOTERM_BP_3	GO:0044262~cellular carbohydrate metabolic process	80	5.4	1.81028e-08	853322, 852286, 850402, 850342, 854710, 854932, 852346, 855131, 851059, 854651, 850683, 851881, 854127, 854708, 855277, 852402, 854795, 852308, 856114, 852446, 851835, 851362, 851654, 851564, 851646, 856314, 856353, 853830, 853172, 855166, 853569, 851848, 850871, 851842, 850318, 851910, 856794, 852624, 852123, 855723, 855200, 850361, 854872, 851493, 853625, 856442, 853108, 853932, 855303, 853045,…	1.79	72	77	4.95	1.674e-06	853322, 852286, 850402, 850342, 854710, 854932, 852346, 855131, 854651, 850683, 851881, 854127, 855606, 854708, 852402, 854795, 852308, 856114, 851835, 851362, 851654, 851564, 851646, 856314, 856353, 853830, 853172, 855166, 853569, 851848, 850871, 851842, 850318, 851910, 856794, 852624, 852123, 855723, 850361, 854872, 851493, 853625, 856442, 853108, 856443, 853932, 853045, 855303, 856791, 856589,…	1.64
GOTERM_BP_3	GO:0006810~transport	393	26.54	3.02359e-08	852921, 852142, 852925, 855751, 854397, 856013, 855654, 855032, 854297, 855453, 852238, 852042, 850938, 850934, 855836, 855837, 856027, 855023, 855641, 852939, 852235, 853678, 850821, 855736, 855056, 852800, 855051, 852803, 855956, 854175, 856006, 850290, 852250, 855041, 852916, 852915, 854950, 856101, 855347, 855969, 852108, 856803, 855245, 855243, 855507, 855797, 852968, 855792, 855793, 855691,…	1.24	341	370	23.78	0.00435668	852921, 852142, 850403, 852925, 854695, 854397, 855751, 853912, 854595, 854596, 854593, 854594, 856408, 855654, 852688, 855032, 854597, 854598, 854297, 855453, 850593, 852401, 852402, 852042, 850938, 850934, 850694, 854790, 855837, 854893, 855747, 856027, 855023, 850698, 851560, 851697, 855641, 853926, 852235, 852939, 855369, 853678, 851413, 850821, 851417, 855736, 851946, 853939, 851943, 851944,…	1.11
GOTERM_BP_3	GO:0090151~establishment of protein localization to mitochondrial membrane	19	1.28	3.11427e-08	853600, 851309, 855705, 856006, 853392, 854820, 855602, 855654, 853716, 855592, 853093, 856483, 856693, 854472, 852388, 854153, 856898, 851223, 856395	3.58	19	21	1.35	3.39951e-10	853600, 851309, 855705, 856006, 853392, 854820, 855602, 855654, 853716, 855592, 853093, 856483, 854131, 856693, 854472, 852388, 854153, 856898, 851223, 850789, 856395	3.77
GOTERM_BP_3	GO:0009636~response to toxic substance	28	1.89	1.97257e-07	852124, 852546, 856323, 856014, 851551, 854932, 852215, 852312, 851948, 853565, 852302, 853842, 852064, 850732, 852325, 856506, 853940, 850491, 851955, 853776, 852979, 853058, 850444, 856399, 850322, 854160, 851843, 854855	2.64	28	30	1.93	2.15848e-08	852124, 852546, 856323, 853088, 856014, 851551, 854932, 852215, 852312, 851948, 853842, 853565, 852302, 852064, 850732, 852325, 853940, 856506, 850491, 855492, 851955, 853776, 852979, 853058, 850444, 856399, 850322, 854160, 851843, 854855	2.7
GOTERM_BP_3	GO:0005975~carbohydrate metabolic process	129	8.71	2.4458e-07	853163, 851017, 850402, 854710, 854932, 852346, 855176, 854127, 851881, 854708, 852402, 856568, 854795, 851362, 851564, 852934, 856353, 853172, 853569, 855166, 856617, 852123, 856270, 853625, 853624, 853108, 854575, 853932, 853045, 854769, 856589, 850759, 856374, 853618, 850491, 853199, 856500, 851541, 850886, 856289, 854639, 852602, 852601, 854008, 854095, 854644, 856671, 853102, 854098, 851351,…	1.49	117	128	8.23	6.32509e-06	853163, 851017, 850402, 854710, 854932, 852346, 853559, 855176, 854127, 851881, 854708, 852402, 856568, 854795, 851362, 851564, 852934, 856353, 853172, 853569, 855166, 856617, 850825, 855848, 852123, 856270, 853625, 853624, 853108, 854575, 853932, 853045, 854769, 856589, 850759, 856374, 853618, 850491, 852818, 853199, 856500, 851541, 850886, 856289, 854639, 852602, 854008, 854095, 854644, 856671,…	1.41
GOTERM_BP_3	GO:0098869~cellular oxidant detoxification	24	1.62	3.78399e-07	852124, 852546, 856014, 851955, 853776, 851551, 852215, 852979, 852312, 853058, 851948, 850444, 853842, 852302, 853565, 852064, 856399, 850732, 852325, 856506, 853940, 850322, 851843, 854855	2.81	24	25	1.61	1.65627e-07	852124, 855492, 852546, 856014, 851955, 853776, 851551, 852215, 852979, 851948, 853058, 852312, 853842, 852302, 853565, 850444, 852064, 856399, 852325, 850732, 853940, 856506, 850322, 851843, 854855	2.79
GOTERM_BP_3	GO:0006979~response to oxidative stress	53	3.58	7.34869e-07	855480, 852546, 856014, 854888, 850385, 853842, 852302, 853565, 850732, 856504, 856506, 855837, 851672, 850698, 852934, 851955, 853776, 854073, 852979, 856399, 850322, 855905, 856658, 851843, 854855, 852124, 852123, 855858, 853344, 851551, 852215, 855462, 854104, 855899, 851948, 856589, 852064, 852259, 853940, 852423, 855913, 855291, 852150, 852291, 852916, 851974, 850444, 851437, 853707, 854472,…	1.9	52	57	3.66	6.7751e-08	855480, 852546, 856014, 854888, 853559, 850385, 853842, 852302, 853565, 850732, 856504, 856506, 855837, 851672, 850698, 852934, 851955, 853776, 851890, 854073, 852979, 856399, 850322, 855905, 856658, 850324, 851843, 854855, 852124, 852123, 855858, 853344, 851551, 852215, 855462, 855899, 851948, 856589, 852259, 852064, 853940, 852423, 856765, 855913, 855291, 852150, 850532, 852291, 852916, 851974,…	1.95
GOTERM_BP_3	GO:0042168~heme metabolic process	15	1.01	4.01798e-06	851347, 852842, 851614, 855931, 852514, 851617, 851437, 851322, 851439, 851818, 854452, 856884, 851426, 850902, 855078	3.42	15	15	0.96	7.25873e-06	851347, 852842, 851614, 855931, 852514, 851617, 851437, 851322, 851439, 851818, 854452, 856884, 851426, 850902, 855078	3.26
GOTERM_BP_3	GO:1901615~organic hydroxy compound metabolic process	51	3.44	2.3546e-05	854556, 851474, 854932, 850485, 850484, 854651, 855176, 850683, 851881, 855986, 855612, 851362, 851654, 855127, 855121, 855120, 856353, 852323, 852978, 855368, 854262, 851910, 855260, 851386, 855349, 856442, 851987, 851285, 856389, 856791, 856438, 855107, 850953, 856001, 850491, 852636, 852442, 850886, 854014, 853707, 854095, 856044, 851310, 855383, 855382, 855248, 856804, 854334, 854287, 853288,…	1.74	49	58	3.73	1.92805e-07	855753, 854556, 851474, 854932, 850485, 850484, 854651, 855176, 850683, 851881, 855986, 855612, 856745, 851362, 851654, 850415, 855121, 855120, 856353, 852323, 852978, 853272, 855368, 854262, 850825, 851910, 855260, 853088, 851386, 855349, 856442, 851239, 851987, 851285, 856791, 856438, 855107, 850953, 856001, 850491, 852636, 852442, 850886, 854014, 853707, 854095, 856044, 851310, 855383, 855382,…	1.89
GOTERM_BP_3	GO:1901575~organic substance catabolic process	213	14.38	3.15458e-05	851017, 855034, 852143, 850402, 856010, 854932, 851158, 851423, 850833, 852402, 852041, 854795, 855372, 850933, 850934, 854293, 851564, 852939, 851805, 855020, 855166, 856617, 856615, 855447, 855227, 854570, 852902, 850527, 855349, 854575, 853108, 852667, 855250, 850530, 852259, 851449, 855956, 856819, 856001, 855142, 851541, 854943, 856107, 850946, 852054, 854095, 853699, 853950, 850809, 854099,…	1.27	196	224	14.4	1.28659e-05	851017, 855034, 852143, 850402, 856010, 854932, 851423, 850833, 852402, 854797, 852041, 854795, 855372, 850933, 850934, 854293, 856009, 851564, 852939, 851805, 855020, 855166, 856617, 856615, 855447, 852560, 850825, 850921, 855227, 855848, 854570, 852902, 850527, 855349, 854575, 853108, 852667, 854573, 850530, 852259, 855956, 851449, 856819, 855350, 856001, 855142, 851541, 856107, 850946, 852054,…	1.27
GOTERM_BP_3	GO:0044723~single-organism carbohydrate metabolic process	106	7.16	6.19739e-05	850402, 854710, 854932, 855176, 851881, 854127, 854708, 852402, 854795, 851564, 856353, 853172, 855166, 856617, 852123, 853625, 853624, 853108, 854575, 853932, 853045, 854769, 856589, 850759, 856374, 850491, 851541, 850886, 856289, 854639, 852602, 852601, 854008, 854095, 854644, 854098, 851351, 855245, 853898, 855480, 853994, 853322, 852286, 850342, 855703, 851474, 855796, 855131, 851059, 854651,…	1.41	96	107	6.88	0.000269895	850402, 854710, 854932, 853559, 855176, 854127, 851881, 854708, 852402, 854795, 851564, 856353, 853172, 855166, 856617, 850825, 855848, 852123, 853625, 853624, 853108, 854575, 853932, 853045, 854769, 856589, 850759, 856374, 850491, 852818, 851541, 850886, 856289, 854639, 852602, 854008, 854095, 854644, 854098, 851351, 855245, 855480, 853994, 853322, 852286, 850342, 855703, 851474, 855131, 854651,…	1.36
GOTERM_BP_3	GO:0045454~cell redox homeostasis	19	1.28	8.55724e-05	852124, 852130, 856324, 856014, 851955, 851551, 850527, 852215, 852312, 850444, 852302, 852064, 855947, 850732, 856506, 850322, 856048, 855669, 851672	2.49	19	19	1.22	0.000163466	852124, 852130, 856324, 856014, 851955, 851551, 850527, 852215, 852312, 850444, 852302, 852064, 855947, 850732, 856506, 850322, 856048, 855669, 851672	2.38
GOTERM_BP_3	GO:0006575~cellular modified amino acid metabolic process	25	1.69	0.000134783	852124, 851347, 856296, 854415, 856014, 853344, 852752, 855333, 853183, 856465, 853058, 853727, 854108, 851437, 850747, 851426, 853115, 853955, 855768, 856084, 854151, 856910, 852565, 855292, 856932	2.12	24	27	1.74	2.91089e-05	852124, 851347, 855492, 856296, 856014, 854415, 853344, 852752, 855333, 853183, 856465, 853727, 853058, 854108, 851437, 850666, 855009, 850747, 853115, 851426, 853955, 855768, 856084, 854151, 852565, 855292, 856932	2.19
GOTERM_BP_3	GO:0006081~cellular aldehyde metabolic process	19	1.28	0.000142976	853163, 855480, 853322, 852934, 851386, 856188, 853377, 853172, 850471, 856589, 855368, 852414, 851068, 854262, 856568, 851865, 855372, 855206, 854205	2.42	19	23	1.48	5.86027e-07	853163, 855480, 853322, 856017, 852934, 851386, 856188, 853377, 854573, 853172, 850471, 856589, 855368, 852414, 855009, 851068, 854262, 856568, 851865, 853620, 855372, 855206, 854205	2.8
GOTERM_BP_3	GO:0019725~cellular homeostasis	77	5.2	0.000144707	851574, 856779, 850781, 855877, 856014, 856324, 851637, 850343, 852644, 852597, 854553, 855797, 854318, 855131, 850683, 852312, 852302, 856741, 856888, 850732, 854324, 856506, 854255, 851672, 852102, 852130, 853981, 851955, 854566, 851329, 851333, 855994, 855947, 851413, 853826, 851417, 850322, 854160, 852124, 854401, 856345, 851551, 850527, 852215, 855462, 853724, 850710, 855899, 851243, 852064,…	1.48	72	73	4.69	0.00452405	856779, 850781, 855877, 856014, 856324, 851637, 850343, 852644, 852597, 854553, 855797, 854318, 855131, 850683, 852312, 852302, 850732, 856506, 854255, 851672, 852102, 852130, 853981, 851955, 854566, 851329, 851333, 855994, 855947, 851413, 853826, 851417, 850322, 854160, 852124, 854401, 856345, 851551, 850527, 852215, 855462, 853724, 850710, 855899, 851243, 852064, 852325, 851084, 850911, 853155,…	1.34
GOTERM_BP_3	GO:0006730~one-carbon metabolic process	14	0.95	0.000151978	851347, 851254, 854415, 850747, 852752, 851426, 853955, 852514, 856084, 851582, 855227, 852565, 856932, 853727	2.89	14	14	0.9	0.000252155	851347, 851254, 854415, 850747, 852752, 851426, 853955, 852514, 856084, 851582, 855227, 852565, 856932, 853727	2.76
GOTERM_BP_3	GO:0005984~disaccharide metabolic process	18	1.22	0.000207114	851564, 852286, 854872, 851646, 853625, 853214, 855131, 855303, 853830, 852602, 852601, 854008, 853204, 854644, 853207, 852423, 851092, 856137	2.44	17	18	1.16	0.00037781	851564, 852286, 854872, 851646, 853625, 853214, 855131, 855303, 853830, 852602, 854008, 853204, 854644, 853205, 853207, 852423, 851092, 856137	2.33
GOTERM_BP_3	GO:0051204~protein insertion into mitochondrial membrane	8	0.54	0.000219508	856243, 851981, 856898, 854440, 851451, 852483, 852953, 854130	4.33	8	8	0.51	0.000300926	856243, 851981, 856898, 854440, 851451, 852483, 852953, 854130	4.13
GOTERM_BP_3	GO:0035383~thioester metabolic process	13	0.88	0.000416216	856925, 853107, 852522, 855653, 852266, 854310, 851245, 851726, 855248, 855247, 855732, 853159, 855260	2.82	13	14	0.9	0.000123235	856925, 853107, 852522, 855653, 852266, 854310, 851245, 851726, 855248, 855247, 855732, 853159, 853477, 855260	2.89
GOTERM_BP_3	GO:0042816~vitamin B6 metabolic process	9	0.61	0.000657896	856245, 854262, 855383, 855382, 855121, 855120, 850485, 850484, 852323	3.54	9	9	0.58	0.000922154	856245, 854262, 855383, 855382, 855121, 855120, 850485, 850484, 852323	3.38
GOTERM_BP_3	GO:0010035~response to inorganic substance	30	2.03	0.00077318	855480, 855877, 855858, 853344, 855940, 852215, 854104, 855899, 850385, 851948, 853565, 854196, 856506, 852423, 856137, 852652, 850630, 850917, 851564, 855215, 851955, 855213, 854073, 854765, 852979, 852891, 851437, 856399, 850466, 851843	1.8	28	31	1.99	0.00073794	855480, 855877, 855858, 853344, 855940, 852215, 855899, 850385, 851948, 854775, 853565, 854196, 856506, 852423, 856137, 852652, 850630, 850917, 855492, 851564, 855215, 851955, 855213, 854073, 854765, 852979, 851437, 854835, 856399, 850466, 851843	1.78
GOTERM_BP_3	GO:0042723~thiamine-containing compound metabolic process	11	0.74	0.00284792	851654, 856239, 855382, 855121, 854099, 850382, 855120, 850484, 855870, 853047, 851479	2.65	11	12	0.77	0.000900819	851654, 856239, 855382, 855121, 854099, 850486, 850382, 855120, 850484, 855870, 853047, 851479	2.76
GOTERM_BP_3	GO:1901700~response to oxygen-containing compound	34	2.3	0.00512919	853938, 855480, 855588, 855858, 852644, 853344, 854553, 855940, 854104, 850385, 851948, 853565, 851243, 856741, 851738, 853940, 856506, 854324, 852423, 856137, 851564, 853072, 851955, 855213, 854073, 852979, 851527, 852154, 852891, 851333, 856399, 851417, 853285, 851843	1.57
GOTERM_BP_3	GO:0042822~pyridoxal phosphate metabolic process	7	0.47	0.00652136	855383, 855382, 855121, 855120, 850485, 850484, 852323	3.37	7	7	0.45	0.0083371	855383, 855382, 855121, 855120, 850485, 850484, 852323	3.22
GOTERM_BP_3	GO:0042180~cellular ketone metabolic process	21	1.42	0.00694793	854057, 850898, 852288, 852568, 850997, 853386, 851785, 853541, 853170, 852179, 856539, 851982, 854930, 854154, 851865, 855778, 850933, 855372, 854292, 852758, 854205	1.78	20	25	1.61	0.000290374	850898, 850997, 852568, 853386, 851785, 854573, 853541, 855009, 854154, 850933, 855372, 854292, 852758, 854057, 854841, 853170, 852179, 856539, 851982, 851172, 854930, 853854, 855778, 851865, 854205	2.03
GOTERM_BP_3	GO:1902580~single-organism cellular localization	92	6.21	0.0073286	852921, 850501, 853600, 853994, 855705, 853421, 855751, 855507, 856737, 855602, 852968, 852688, 855654, 855032, 853034, 856565, 854153, 851929, 853219, 851223, 853886, 850779, 851831, 854790, 850694, 856560, 854407, 850698, 853072, 9164887, 853778, 854210, 850963, 852654, 854820, 852973, 853636, 853639, 855592, 854113, 856693, 851413, 855991, 856658, 856395, 852724, 853939, 853340, 851494, 855114…	1.27	90	98	6.3	0.00312762	852921, 853600, 853994, 855705, 853421, 855751, 855507, 856737, 855602, 852688, 852968, 855654, 855032, 853032, 853034, 856565, 854153, 851929, 853219, 851223, 853886, 850779, 851831, 850694, 854790, 856560, 855492, 854407, 853072, 850698, 853778, 9164887, 854210, 850963, 852654, 852973, 854820, 853636, 853639, 855592, 854113, 855369, 856693, 851413, 855991, 856658, 856395, 852724, 853939, 853340…	1.29
	Unique genes for all pathways	1062						1103
						Unique	957
						%	86.76

## Sheet: Table S3
	Table S3: A comparison of GO term enrichment results between the second community of Louvain (L2) with 1,472 genes and the second community of Spinglass (S2) with 1,473 genes for the Yeast PPI network. The numbers inside parenthesis after L2 and S2 represent the number of genes that DAVID could annotate, which is generally less than the number of genes in those communities. Many pathways enriched…
		Yeast PPI Network (6,532 nodes and 229,696 edges)
		L2 (1,378)						S2 (1,344)
Category	Term (Pathway/function)	Count	%	p-value	Genes	FE	Common	Count	%	p-value	Genes	FE
GOTERM_BP_3	GO:0022613~ribonucleoprotein complex biogenesis	410	29.75	3.01807e-209	854939, 855174, 856209, 856015, 856012, 852922, 856700, 855177, 852039, 855649, 855934, 851407, 856217, 850837, 850839, 855745, 855838, 855161, 9164988, 855539, 856024, 855028, 855536, 853681, 855439, 853682, 850820, 855543, 856228, 854376, 855774, 852263, 855960, 852804, 855158, 854956, 852802, 854960, 855628, 855357, 855430, 852068, 856815, 855575, 855253, 852061, 852060, 852111, 9164967, 85281…	3.87	400	412	30.65	4.01144e-213	854939, 855174, 856209, 856015, 856012, 852922, 856700, 855177, 852039, 855649, 855934, 851407, 856217, 850837, 855836, 850839, 855745, 855838, 855161, 9164988, 855539, 856024, 855028, 853681, 855439, 853682, 850820, 855543, 856228, 855224, 854376, 855774, 852263, 855960, 852804, 855158, 854956, 852802, 854960, 855628, 855957, 855357, 855430, 852068, 856815, 855253, 852061, 852060, 852111, 916496…	3.91
GOTERM_BP_3	GO:0034641~cellular nitrogen compound metabolic process	851	61.76	1.42508e-76	855173, 854939, 856800, 855174, 856209, 856015, 856012, 852922, 852928, 854934, 854497, 855177, 854937, 851407, 856217, 855749, 850931, 856216, 856214, 855745, 9164988, 855161, 855539, 856024, 855536, 853681, 855952, 853682, 856022, 855946, 855363, 855943, 852127, 855543, 856228, 855738, 855544, 855774, 855150, 855155, 855960, 855158, 854956, 854960, 854963, 855357, 856815, 855767, 850951, 855575…	1.48	758	850	63.24	5.7316e-78	855173, 854939, 856800, 855174, 856209, 856015, 856012, 852922, 852928, 854934, 854497, 855177, 854937, 854298, 851407, 855377, 856217, 855749, 850931, 856216, 855373, 855745, 855746, 854295, 9164988, 855161, 855539, 856024, 853681, 855952, 853682, 856022, 850927, 855946, 855363, 855943, 852127, 855543, 856228, 855738, 855774, 855150, 855155, 855960, 852907, 855158, 854956, 854960, 850958, 854963…	1.49
GOTERM_BP_3	GO:0043170~macromolecule metabolic process	887	64.37	2.25051e-49	855173, 854939, 856800, 855174, 856209, 856015, 856012, 852922, 852928, 854934, 854497, 855177, 854498, 854937, 851407, 855934, 856217, 855749, 850931, 856216, 856214, 855745, 852131, 9164988, 855161, 855539, 856024, 855536, 853681, 855952, 853682, 856022, 855946, 855943, 852127, 855543, 856228, 855738, 855544, 852122, 855774, 855150, 855155, 855960, 855158, 854956, 854960, 854963, 855356, 855357…	1.32	784	920	68.45	6.96532e-68	855173, 854939, 856800, 855174, 856209, 856015, 856012, 852922, 852928, 854934, 854497, 855177, 854498, 854937, 854298, 851407, 855934, 855377, 856217, 855749, 850931, 851408, 856216, 855745, 855161, 9164988, 855539, 856024, 853681, 855952, 853682, 856022, 850927, 855946, 855943, 852127, 855362, 855543, 856228, 855738, 856223, 852122, 855150, 855774, 855155, 855960, 852907, 855158, 854956, 854960…	1.38
GOTERM_BP_3	GO:0044260~cellular macromolecule metabolic process	848	61.54	5.33878e-42	855173, 854939, 856800, 855174, 856209, 856015, 856012, 852922, 852928, 854934, 854497, 854498, 855177, 854937, 851407, 856217, 855749, 850931, 856216, 856214, 855745, 852131, 9164988, 855161, 855539, 856024, 855536, 853681, 855952, 853682, 856022, 855946, 855943, 852127, 855543, 856228, 855738, 855544, 852122, 855774, 855150, 855155, 855960, 855158, 854956, 854960, 854963, 855356, 855357, 856815…	1.31	754	885	65.85	1.38683e-60	855173, 854939, 856800, 855174, 856209, 856015, 856012, 852922, 852928, 854934, 854497, 854498, 855177, 854937, 854298, 851407, 855377, 856217, 855749, 850931, 851408, 856216, 855745, 9164988, 855161, 855539, 856024, 853681, 855952, 853682, 856022, 850927, 855946, 855943, 852127, 855362, 855543, 856228, 855738, 856223, 852122, 855774, 855150, 855155, 855960, 852907, 855158, 854956, 854960, 850958…	1.37
GOTERM_BP_3	GO:0006139~nucleobase-containing compound metabolic process	603	43.76	1.25173e-37	856800, 854939, 855174, 856209, 856015, 856012, 855039, 852928, 854497, 855651, 856700, 852038, 854937, 855649, 851407, 855749, 856216, 850837, 850839, 855745, 855218, 855161, 855539, 855028, 856024, 855439, 853681, 855952, 853682, 856022, 850820, 855946, 855363, 855639, 855943, 855846, 855543, 856228, 850825, 855738, 855848, 854376, 855774, 854379, 852263, 855155, 852804, 855158, 852802, 854956,…	1.46	555	604	44.94	6.22523e-39	856800, 854939, 855174, 856209, 856015, 856012, 852928, 854497, 855651, 856700, 852038, 854937, 855649, 851407, 855377, 855749, 856216, 850837, 855373, 855836, 850839, 855745, 855746, 854295, 855218, 855161, 855539, 855028, 856024, 855439, 853681, 855952, 853682, 856022, 855443, 850820, 850927, 855946, 855363, 855639, 855943, 855846, 850827, 855543, 856228, 855738, 855224, 854376, 855774, 854379,…	1.47
GOTERM_BP_3	GO:0046483~heterocycle metabolic process	611	44.34	8.56441e-35	856800, 854939, 855174, 856209, 856015, 856012, 855039, 852928, 854497, 855651, 856700, 852038, 854937, 855649, 851407, 855749, 856216, 850837, 850839, 855745, 855218, 855161, 855539, 855028, 856024, 855439, 853681, 855952, 853682, 856022, 850820, 855946, 855363, 855639, 855943, 855846, 855543, 856228, 850825, 855738, 855848, 854376, 855774, 854379, 852263, 855155, 852804, 855158, 852802, 854956,…	1.42	561	610	45.39	2.42653e-35	856800, 854939, 855174, 856209, 856015, 856012, 852928, 854497, 855651, 856700, 852038, 854937, 855649, 851407, 855377, 855749, 856216, 850837, 855373, 855836, 850839, 855745, 855746, 854295, 855218, 855161, 855539, 855028, 856024, 855439, 853681, 855952, 853682, 856022, 855443, 850820, 850927, 855946, 855363, 855639, 855943, 855846, 850827, 855543, 856228, 855738, 855224, 854376, 855774, 854379,…	1.43
GOTERM_BP_3	GO:0006725~cellular aromatic compound metabolic process	611	44.34	1.78235e-34	856800, 854939, 855174, 856209, 856015, 856012, 855039, 852928, 854497, 855651, 856700, 852038, 854937, 855649, 851407, 855749, 856216, 850837, 850839, 855745, 855218, 855161, 855539, 855028, 856024, 855439, 853681, 855952, 853682, 856022, 850820, 855946, 855363, 855639, 855943, 855846, 855543, 856228, 850825, 855738, 855848, 854376, 855774, 854379, 852263, 855155, 852804, 855158, 852802, 854956,…	1.42	562	611	45.46	2.22154e-35	856800, 854939, 855174, 856209, 856015, 856012, 852928, 854497, 855651, 856700, 852038, 854937, 855649, 851407, 855377, 855749, 856216, 850837, 855373, 855836, 850839, 855745, 855746, 854295, 855218, 855161, 855539, 855028, 856024, 855439, 853681, 855952, 853682, 856022, 855443, 850820, 850927, 855946, 855363, 855639, 855943, 855846, 850827, 855543, 856228, 855738, 855224, 854376, 855774, 854379,…	1.43
GOTERM_BP_3	GO:0071166~ribonucleoprotein complex localization	90	6.53	2.45635e-32	851963, 851470, 851665, 856195, 851475, 853128, 856012, 853029, 854691, 856408, 853649, 853160, 856604, 851320, 854117, 854468, 854747, 855512, 852972, 850552, 855789, 855934, 852004, 852754, 855270, 856844, 853796, 854982, 855414, 853133, 850737, 850414, 854211, 851369, 850969, 856868, 855495, 852788, 852415, 854657, 854658, 852982, 855066, 854265, 855543, 856126, 850763, 854357, 850625, 851000,…	3.3	88	92	6.85	1.87776e-34	851963, 851470, 851665, 856195, 851475, 853128, 856012, 853029, 854691, 853649, 853160, 856604, 851320, 854117, 855275, 854468, 854747, 855512, 852972, 850552, 855789, 855934, 852004, 852754, 855270, 856844, 853796, 854982, 855414, 853133, 850737, 850414, 854211, 851369, 850969, 856868, 855495, 852788, 852415, 854657, 854658, 852982, 855066, 854265, 855543, 856126, 850763, 854357, 850625, 851000,…	3.39
GOTERM_BP_3	GO:1901360~organic cyclic compound metabolic process	614	44.56	3.3279e-31	856800, 854939, 855174, 856209, 856015, 856012, 855039, 852928, 854497, 855651, 856700, 852038, 854937, 855649, 851407, 855749, 856216, 850837, 850839, 855745, 855218, 855161, 855539, 855028, 856024, 855439, 853681, 855952, 853682, 856022, 850820, 855946, 855363, 855639, 855943, 855846, 855543, 856228, 850825, 855738, 855848, 854376, 855774, 854379, 852263, 855155, 852804, 855158, 852802, 854956,…	1.39	563	612	45.54	2.12497e-31	856800, 854939, 855174, 856209, 856015, 856012, 852928, 854497, 855651, 856700, 852038, 854937, 855649, 851407, 855377, 855749, 856216, 850837, 855373, 855836, 850839, 855745, 855746, 854295, 855218, 855161, 855539, 855028, 856024, 855439, 853681, 855952, 853682, 856022, 855443, 850820, 850927, 855946, 855363, 855639, 855943, 855846, 850827, 855543, 856228, 855738, 855224, 854376, 855774, 854379,…	1.39
GOTERM_BP_3	GO:0006403~RNA localization	95	6.89	2.06354e-29	851470, 854977, 856195, 851475, 853128, 854691, 853029, 853365, 855651, 856408, 853649, 856466, 851320, 854117, 854468, 852305, 850551, 850552, 855934, 856842, 852004, 852754, 855270, 856844, 853796, 850636, 851061, 854982, 855414, 853133, 851565, 850737, 854211, 850969, 856868, 852889, 852788, 852415, 854657, 852982, 855066, 854265, 855543, 855725, 852782, 853970, 854338, 855728, 856912, 855155,…	3.02	91	94	6.99	9.11315e-29	851470, 854977, 856195, 851475, 853128, 854691, 853029, 853365, 855651, 853649, 856466, 851320, 854117, 855275, 854468, 852305, 850551, 850552, 855934, 856842, 852004, 852754, 855270, 856844, 853796, 851061, 854982, 855414, 853133, 851565, 850737, 854211, 850969, 856868, 852889, 852788, 852415, 854657, 852982, 855066, 854265, 855543, 855725, 852782, 853970, 854338, 855728, 856912, 855155, 853385,…	3
GOTERM_BP_3	GO:0051236~establishment of RNA localization	86	6.24	5.95321e-28	851470, 854977, 856195, 851475, 853128, 854691, 853029, 855651, 856408, 853649, 851320, 854117, 852305, 854468, 850551, 850552, 855934, 856842, 852004, 852754, 855270, 856844, 853796, 850636, 851061, 854982, 855414, 853133, 851565, 850737, 854211, 850969, 856868, 852788, 852415, 854657, 852982, 855066, 854265, 855543, 855725, 852782, 853970, 854338, 855728, 856912, 855155, 853385, 851988, 855159,…	3.11	83	86	6.4	4.02569e-28	851470, 854977, 856195, 851475, 853128, 854691, 853029, 855651, 853649, 851320, 854117, 855275, 854468, 852305, 850551, 850552, 855934, 856842, 852004, 852754, 855270, 856844, 853796, 851061, 854982, 855414, 853133, 851565, 850737, 854211, 850969, 856868, 852788, 852415, 854657, 852982, 855066, 854265, 855543, 855725, 852782, 853970, 854338, 855728, 856912, 855155, 853385, 851787, 851988, 855159,…	3.12
GOTERM_BP_3	GO:1901564~organonitrogen compound metabolic process	448	32.51	7.18893e-28	855173, 856800, 854939, 855174, 856015, 855039, 852922, 854934, 855651, 855177, 852242, 852038, 855655, 852039, 850830, 856217, 850931, 855231, 855232, 856214, 855838, 855025, 9164988, 856024, 855536, 853681, 855943, 855363, 855543, 850825, 855544, 855848, 855150, 855058, 854379, 855632, 855960, 852804, 852268, 855628, 855436, 855357, 855257, 856814, 850951, 852061, 850817, 852111, 852911, 855761…	1.5	378	441	32.81	3.88149e-26	855173, 856800, 854939, 855174, 856015, 852922, 854934, 855651, 855177, 852038, 855655, 852039, 850830, 854298, 850834, 856217, 850931, 855232, 855373, 855838, 855746, 854295, 855025, 9164988, 856024, 853681, 855943, 855363, 850827, 855543, 855150, 855058, 854379, 855960, 852804, 852907, 852268, 855628, 855357, 855257, 855769, 850951, 852061, 850817, 852111, 852911, 855761, 852113, 854948, 852811…	1.48
GOTERM_BP_3	GO:0043414~macromolecule methylation	89	6.46	8.02894e-26	856462, 853458, 856015, 856290, 852741, 852282, 856467, 852076, 855977, 855649, 854461, 851407, 856255, 852353, 852754, 854152, 853317, 855884, 851924, 850304, 850414, 853335, 851656, 856024, 852832, 853376, 851698, 851326, 855782, 856553, 850820, 855946, 855269, 856267, 854165, 851125, 852982, 850828, 855893, 854711, 855738, 854263, 853784, 851170, 854717, 852564, 850326, 851743, 855118, 850422,…	2.91	81	82	6.1	9.1073e-21	855707, 856462, 853458, 856015, 856290, 852741, 852282, 852076, 855977, 855649, 854461, 851407, 856255, 852353, 852754, 854152, 853317, 855884, 851924, 850304, 850414, 853335, 851656, 856024, 852832, 853376, 851698, 851326, 855782, 856553, 850820, 855946, 855269, 856267, 854165, 852982, 851125, 855893, 854711, 855738, 854263, 853784, 851170, 854717, 850326, 851743, 855118, 850422, 854376, 850894,…	2.69
GOTERM_BP_3	GO:0006413~translational initiation	56	4.06	2.25433e-23	851665, 853896, 856292, 855177, 856154, 852039, 855984, 851877, 853463, 851830, 9164932, 854367, 855838, 855025, 853071, 852833, 852974, 853530, 856725, 851797, 855992, 854450, 853471, 856126, 855725, 850423, 854243, 854379, 855461, 850998, 855302, 853933, 852945, 854026, 854135, 855357, 850912, 850756, 852371, 851695, 856685, 854543, 850889, 853303, 856746, 850843, 855477, 852680, 856247, 856102…	3.63	52	54	4.02	2.08578e-21	851665, 856292, 855177, 856154, 852039, 852697, 855984, 851877, 853463, 851830, 9164932, 854367, 855838, 855025, 853071, 852833, 852974, 856725, 851797, 850561, 855992, 854450, 853471, 856126, 855725, 850423, 854243, 854379, 855302, 853933, 852945, 854026, 854135, 855357, 850912, 850756, 852371, 851695, 856685, 854543, 850889, 853303, 856746, 850843, 855477, 852680, 856247, 856102, 853501, 851196…	3.52
GOTERM_BP_3	GO:0019538~protein metabolic process	489	35.49	6.42611e-10	855173, 854939, 855174, 856015, 855039, 852922, 852928, 854934, 854394, 855651, 854498, 855177, 852242, 855655, 852039, 850830, 856217, 850931, 855231, 855232, 856214, 855838, 855025, 852131, 9164988, 856024, 855536, 853681, 855943, 852127, 850828, 855543, 855544, 852122, 855150, 854379, 855058, 855632, 855960, 852804, 852268, 854372, 855433, 855628, 850812, 855436, 854963, 855356, 855357, 852068…	1.22	413	525	39.06	9.74956e-19	855173, 854939, 855174, 856015, 852922, 852928, 854934, 855651, 854498, 855177, 855655, 852039, 850830, 854298, 852239, 850834, 850835, 856217, 850931, 851408, 855232, 855836, 855838, 855025, 9164988, 856024, 853681, 855443, 852037, 850927, 855943, 850827, 852127, 855362, 855543, 856223, 855849, 852122, 855150, 854379, 855058, 855960, 852907, 852804, 852268, 854372, 855433, 855628, 854963, 855356…	1.32
GOTERM_BP_3	GO:0006450~regulation of translational fidelity	22	1.6	1.09511e-08	851484, 856461, 851369, 856024, 856746, 851122, 853202, 852986, 851307, 850522, 856553, 852202, 855512, 853015, 853587, 855943, 851098, 852754, 856250, 9164935, 9164921, 852487	3.47	20	20	1.49	5.76557e-07	851484, 856461, 856024, 851369, 856746, 851122, 853202, 851307, 850522, 856553, 852202, 855512, 853015, 853587, 855943, 852754, 856250, 9164935, 9164921, 852487	3.17
GOTERM_BP_3	GO:0044403~symbiosis, encompassing mutualism through parasitism	27	1.96	7.6343e-07	852913, 852659, 852299, 855672, 853187, 856283, 853068, 852928, 852280, 854049, 856623, 856879, 855433, 850724, 854963, 851914, 851794, 855062, 853484, 851114, 856257, 851793, 851852, 855817, 856319, 851971, 851674	2.61	24	25	1.86	1.14294e-05	852913, 852659, 852299, 855672, 853187, 856283, 853068, 852928, 852280, 854049, 856623, 855433, 854963, 851914, 851794, 855062, 851114, 850927, 856257, 851793, 851852, 855817, 856319, 851971, 851674	2.43
GOTERM_BP_3	GO:0016032~viral process	27	1.96	7.6343e-07	852913, 852659, 852299, 855672, 853187, 856283, 853068, 852928, 852280, 854049, 856623, 856879, 855433, 850724, 854963, 851914, 851794, 855062, 853484, 851114, 856257, 851793, 851852, 855817, 856319, 851971, 851674	2.61	24	25	1.86	1.14294e-05	852913, 852659, 852299, 855672, 853187, 856283, 853068, 852928, 852280, 854049, 856623, 855433, 854963, 851914, 851794, 855062, 851114, 850927, 856257, 851793, 851852, 855817, 856319, 851971, 851674	2.43
GOTERM_BP_3	GO:0051656~establishment of organelle localization	46	3.34	1.16114e-06	851963, 851000, 851665, 852782, 856488, 856758, 851388, 856012, 853385, 854691, 853202, 853365, 853160, 853649, 856604, 854747, 856723, 855512, 852972, 852069, 850552, 855789, 851240, 855934, 853445, 852779, 853133, 850414, 851369, 851678, 854469, 853714, 855495, 853499, 856575, 854658, 854265, 853409, 855066, 855543, 852703, 856126, 853808, 850763, 854357, 850625	2	46	50	3.72	1.24591e-08	851963, 851000, 856488, 852782, 851665, 856758, 851388, 854889, 856012, 853385, 853202, 854691, 853365, 853649, 853160, 856604, 855275, 856723, 854747, 855512, 855957, 852972, 850552, 855789, 852069, 855934, 851240, 853445, 852779, 853133, 850414, 851369, 851678, 854469, 853714, 855495, 853553, 853499, 856575, 854658, 855066, 853409, 854265, 855543, 852703, 853808, 856126, 850763, 854357, 850625	2.18
GOTERM_BP_3	GO:0043933~macromolecular complex subunit organization	251	18.21	4.53996e-06	850688, 856209, 851968, 856012, 854934, 856700, 855177, 850549, 854937, 852039, 851159, 856604, 856411, 850594, 856607, 850552, 856217, 850839, 851568, 855745, 855838, 850695, 9164988, 855539, 855536, 850554, 853681, 851169, 856228, 851170, 851033, 851035, 850424, 850423, 850422, 854379, 854956, 853937, 854960, 855356, 855430, 855357, 851143, 852574, 855259, 850951, 855253, 851548, 852816, 850435…	1.27	238	263	19.57	1.54266e-08	850688, 855229, 856209, 851968, 856012, 854934, 856700, 855177, 850549, 851431, 854937, 852039, 851159, 856604, 856411, 850594, 856607, 850552, 856217, 850839, 855836, 851568, 855745, 850695, 855838, 9164988, 855539, 850554, 853681, 851169, 852037, 856228, 851170, 851033, 851557, 855224, 851035, 850424, 850423, 850422, 854379, 854956, 853937, 854960, 855356, 855430, 855357, 851143, 852574, 855259…	1.33
GOTERM_BP_3	GO:0051640~organelle localization	53	3.85	0.000433195	851963, 851665, 856012, 854691, 853365, 853160, 853649, 856604, 854747, 855512, 852972, 855789, 850552, 855934, 853796, 853133, 855025, 850414, 851369, 855495, 852788, 854657, 854658, 854265, 855066, 855543, 856126, 854357, 850763, 850625, 851000, 852782, 856488, 853970, 851388, 856758, 853385, 853202, 856723, 852069, 852199, 851240, 853445, 855259, 852779, 851678, 854469, 853714, 853499, 856575,…	1.57	53	58	4.32	1.04982e-05	851963, 851665, 854889, 856012, 854691, 853365, 853160, 853649, 856604, 855275, 854747, 855512, 852972, 850552, 855789, 855934, 853796, 853133, 855025, 850414, 851369, 855495, 852788, 854657, 854658, 854265, 855066, 855543, 856126, 854357, 850763, 850625, 851000, 852782, 856488, 853970, 856758, 851388, 851760, 853385, 853202, 856723, 855957, 852069, 852199, 851240, 853445, 855259, 852779, 851678,…	1.73
GOTERM_BP_3	GO:0032196~transposition	40	2.9	0.00072958	855672, 853068, 852928, 853069, 852280, 854049, 850854, 856879, 855433, 855071, 854963, 853484, 851853, 851794, 856257, 851795, 853483, 851852, 851793, 855817, 851971, 851674, 854366, 851970, 852279, 856907, 852913, 852299, 851675, 852298, 856283, 856623, 853005, 851269, 853708, 850724, 851914, 855062, 854312, 851913	1.66
GOTERM_BP_3	GO:0006520~cellular amino acid metabolic process	73	5.3	0.00084497	856800, 855587, 853896, 855135, 854690, 855651, 850877, 851425, 856411, 852202, 850733, 851069, 856412, 856744, 856782, 851920, 852550, 852551, 851607, 854513, 853118, 856665, 856160, 852974, 852986, 855786, 851605, 852418, 850664, 852412, 853573, 853025, 855943, 855993, 856268, 852723, 854714, 854711, 850825, 850327, 854068, 850998, 854339, 853081, 850522, 854025, 852378, 856234, 851587, 855530,…	1.42
GOTERM_BP_3	GO:1901576~organic substance biosynthetic process	561	40.71	0.00764629	855173, 856800, 854939, 855174, 856015, 852922, 855750, 855039, 852928, 854934, 855651, 854498, 855177, 852242, 852038, 855655, 854937, 852039, 850830, 856217, 850931, 855231, 855232, 856214, 855838, 855025, 9164988, 855539, 856024, 855536, 853681, 855946, 855943, 852127, 855543, 850825, 855544, 855845, 855150, 854379, 855058, 855960, 852804, 852268, 855433, 855628, 855436, 854963, 855357, 852068…	1.07
GOTERM_BP_3	GO:0022607~cellular component assembly	207	15.02	0.00798935	850688, 856209, 851968, 856012, 850549, 855177, 856700, 854937, 852039, 851159, 856604, 856411, 850552, 856607, 856217, 850839, 855745, 851568, 855838, 850695, 9164988, 855539, 855536, 850554, 853681, 851169, 856228, 851170, 851033, 851035, 850424, 850423, 850422, 855159, 854956, 854960, 855356, 855357, 855430, 851143, 855253, 852816, 850435, 855047, 855972, 853509, 854185, 852686, 9164871, 85610…	1.16	200	226	16.82	1.50418e-05	855229, 850688, 856209, 851968, 856012, 850549, 855177, 856700, 854937, 852039, 851159, 856604, 856411, 856607, 850552, 856217, 850839, 855836, 851568, 855745, 855838, 850695, 9164988, 855539, 850554, 853681, 851169, 852037, 856228, 851170, 851033, 851557, 855224, 851035, 850424, 850423, 850422, 855159, 854956, 854960, 855356, 855357, 855430, 851143, 855253, 852816, 850435, 855047, 855972, 853509…	1.27
GOTERM_BP_3	GO:1902580~single-organism cellular localization	85	6.17	0.00814032	851470, 856195, 853128, 855750, 853029, 854691, 855978, 851259, 854117, 852305, 854468, 850552, 855833, 856842, 852004, 852754, 855270, 851466, 856844, 853796, 850636, 851061, 854982, 855414, 856840, 851565, 850737, 854405, 856727, 853737, 850969, 856868, 852788, 852415, 852982, 855891, 855066, 854265, 855223, 855543, 854357, 851000, 851497, 855725, 852782, 853970, 854338, 853385, 855159, 854028,…	1.28
	Unique genes for all pathways	1069						1055
						Unique	903
						%	84.47

## Sheet: Table S4
	Table S4: A comparison of KEGG pathway enrichment results between the third community of Louvain (L3) with 1,190 genes and the third community of Spinglass (S3) with 1,194 genes for the Yeast PPI network. The numbers inside parenthesis after L3 and S3 represent the number of genes that DAVID could annotate, which is generally less than the number of genes in those communities. The first column li…
		Yeast PPI Network (6,532 nodes and 229,696 edges)
		L3 (1,067)						S3 (1,078)
	Term (Pathway/function)	Count	%	p-value	Genes	FE	Common	Count	%	p-value	Genes	FE
EIP	sce04011:MAPK signaling pathway - yeast	38	3.56	8.78067e-30	856382, 856294, 852920, 852072, 852091, 855674, 852169, 855053, 852265, 856484, 855963, 852377, 852499, 851363, 850692, 850930, 856058, 855450, 853350, 852931, 850330, 854406, 855765, 851396, 850436, 850518, 853548, 853677, 855060, 851076, 851190, 856425, 853283, 854659, 853313, 856854, 851680, 850803	8.51	37	39	3.62	1.62532e-31	856382, 856294, 852920, 852091, 855674, 852169, 855053, 852265, 856484, 855963, 852377, 852499, 851363, 850692, 850930, 856058, 855450, 853350, 852931, 850330, 854406, 855765, 851396, 850436, 850518, 852791, 853548, 853677, 855060, 851076, 853803, 851190, 856425, 853283, 854659, 853313, 856854, 851680, 850803	8.83
CP	sce04111:Cell cycle - yeast	41	3.84	4.7825e-15	851339, 852431, 852432, 855052, 855427, 854370, 851217, 854938, 855013, 851430, 851400, 853513, 855819, 853010, 854700, 850334, 852119, 856076, 850539, 853252, 850515, 855239, 851503, 852984, 851274, 852794, 853552, 851421, 855060, 850445, 852685, 856557, 853369, 851191, 853283, 850585, 851533, 853760, 856227, 852457, 850907	3.84	34	39	3.62	1.19211e-13	854249, 851339, 852431, 855052, 851452, 855427, 854370, 851217, 854938, 855013, 851430, 851424, 851928, 855819, 853010, 854700, 850334, 852119, 853986, 856076, 850539, 853252, 855239, 852984, 851274, 853552, 851421, 855060, 850445, 852685, 856557, 853369, 851191, 853283, 850585, 851533, 853760, 856227, 852457	3.69
CP	sce04113:Meiosis - yeast	33	3.09	6.61742e-09	851339, 855170, 855053, 855030, 854370, 851217, 855013, 852950, 851400, 852046, 853688, 855819, 851879, 853338, 854179, 853275, 850511, 853252, 852135, 851274, 850292, 852088, 852794, 851421, 856557, 851191, 850585, 855923, 854992, 853452, 850907, 852457, 855898	2.99	28	35	3.25	2.55265e-10	850406, 854533, 851339, 855170, 855053, 852334, 855030, 854370, 851217, 855013, 852950, 852046, 853688, 855819, 851879, 850459, 853338, 856843, 853275, 850511, 853252, 852135, 851274, 850292, 852088, 851421, 853803, 856557, 851191, 856870, 850585, 855923, 852457, 853452, 855898	3.21
CP	sce04144:Endocytosis	21	1.97	1.00964e-06	855101, 855771, 851392, 856294, 853862, 852243, 854777, 853398, 856387, 850712, 852536, 851789, 856887, 853856, 854261, 850349, 854353, 850903, 856862, 853783, 850930	3.38	21	22	2.04	1.7507e-07	855101, 855771, 851392, 856294, 853862, 852233, 852243, 854777, 853398, 856387, 850712, 852536, 851789, 856887, 854261, 853856, 850349, 854353, 850903, 856862, 853783, 850930	3.58
HD	sce04931:Insulin resistance	8	0.75	1.85106e-05	852046, 850962, 855923, 855951, 854653, 853632, 854992, 850569	7.62	7	8	0.74	1.72491e-05	852046, 856870, 850962, 855923, 855951, 854653, 853632, 850569	7.7
M	sce00500:Starch and sucrose metabolism	11	1.03	0.0016442	851167, 852920, 853209, 854836, 850962, 854362, 854635, 855321, 852128, 850569, 853732	3.14	11	12	1.11	0.00036156	851167, 852920, 853209, 854836, 850962, 854362, 854635, 855321, 852128, 856705, 850569, 853732	3.46
	Unique genes for all pathways	126						131
						Unique	116
						%	88.55

## Sheet: Table S5
	Table S5: A comparison of KEGG pathway enrichment results between the fourth community of Louvain (L4) with 1,151 genes and the fourth community of Spinglass (S4) with 1,148 genes for the Yeast PPI network. The numbers inside parenthesis after L4 and S4 represent the number of genes that DAVID could annotate, which is generally less than the number of genes in those communities. The first column …
		Yeast PPI Network (6,532 nodes and 229,696 edges)
		L4 (1,006)						S4 (987)
	Term (Pathway/function)	Count	%	p-value	Genes	FE	Common	Count	%	p-value	Genes	FE
CP	sce04111:Cell cycle - yeast	71	7.06	1.06292e-28	850977, 854550, 852762, 856291, 853422, 855549, 852180, 852501, 850873, 852410, 850879, 850589, 852352, 851925, 853846, 854191, 850980, 855077, 854423, 850775, 851561, 853371, 851803, 855950, 850597, 852990, 856518, 855907, 851457, 850768, 851554, 851847, 850995, 853244, 853439, 851761, 851688, 852433, 855460, 851452, 852881, 852611, 850656, 852258, 856130, 852673, 856680, 856236, 856237, 850818,…	3.79	70	77	7.8	2.96192e-34	850977, 854550, 852762, 856291, 853422, 855549, 852180, 852501, 850873, 852410, 850879, 850589, 852352, 851400, 851925, 853513, 853846, 854191, 850980, 855077, 854423, 850775, 851561, 853371, 851803, 850515, 851503, 855950, 852794, 850597, 852990, 856518, 855907, 851457, 850768, 851554, 851847, 850995, 853244, 853439, 851761, 851688, 852432, 852433, 855460, 852881, 852611, 850656, 852258, 856130,…	4.05
GIP	sce03420:Nucleotide excision repair	36	3.58	3.11312e-27	855404, 856918, 853381, 853500, 852071, 854392, 851266, 851450, 855426, 851594, 855459, 855981, 851906, 850691, 853462, 856136, 856169, 853353, 853174, 854059, 854663, 851699, 853531, 856909, 851391, 855241, 852383, 852385, 856674, 851456, 854878, 853492, 856305, 856085, 852580, 851652	6.33	35	35	3.55	3.75581e-25	855404, 856918, 853381, 853500, 852071, 854392, 851266, 851450, 855426, 855459, 855981, 851906, 850691, 853462, 856136, 856169, 853353, 853174, 854059, 854663, 851699, 853531, 856909, 851391, 855241, 852383, 852385, 856674, 851456, 854878, 853492, 856305, 856085, 852580, 851652	6.07
GIP	sce03030:DNA replication	31	3.08	3.05669e-24	855404, 853381, 853500, 852245, 853747, 854392, 852501, 855652, 855426, 851266, 855459, 856130, 852258, 854825, 856680, 852673, 856569, 850980, 853462, 855274, 854059, 855621, 851699, 853531, 851391, 853821, 852383, 852385, 851456, 856305, 852580	6.51	31	31	3.14	4.84497e-24	855404, 853381, 853500, 852245, 853747, 854392, 852501, 855652, 855426, 851266, 855459, 856130, 852258, 854825, 856680, 852673, 856569, 850980, 853462, 855274, 854059, 855621, 851699, 853531, 851391, 853821, 852383, 852385, 851456, 856305, 852580	6.42
CP	sce04113:Meiosis - yeast	67	6.66	6.35403e-24	850406, 854550, 852762, 856291, 853422, 855549, 852501, 856364, 850879, 853556, 852352, 853846, 850980, 854423, 856843, 854843, 856115, 853371, 856926, 851803, 852935, 856524, 855950, 850968, 850597, 856590, 852990, 856518, 855907, 850768, 851554, 851847, 854533, 850995, 853244, 852433, 855460, 851788, 854240, 852611, 850656, 852258, 856130, 852673, 856680, 851905, 856237, 850818, 856920, 851696,…	3.46	63	67	6.79	1.59179e-23	854550, 852762, 856291, 853422, 855549, 852501, 856364, 850879, 853556, 852352, 851400, 853846, 850980, 854423, 854843, 856115, 853371, 856926, 851803, 852935, 856524, 855950, 852794, 850968, 850597, 856590, 852990, 856518, 855907, 850768, 851554, 851847, 850995, 853244, 852433, 855460, 851788, 854240, 852611, 850656, 852258, 856130, 852673, 856680, 851905, 856237, 850818, 856920, 851696, 851545,…	3.41
GIP	sce03022:Basal transcription factors	30	2.98	2.53844e-21	856918, 852071, 854875, 851450, 850409, 853936, 855276, 855981, 851906, 856096, 850691, 852497, 856136, 854369, 856169, 853098, 854663, 853840, 854926, 855974, 855267, 851723, 852888, 851745, 856201, 854993, 856891, 851652, 853807, 852766	6.1	30	30	3.04	3.93774e-21	856918, 852071, 854875, 851450, 850409, 853936, 855276, 855981, 851906, 856096, 850691, 852497, 856136, 854369, 856169, 853098, 854663, 853840, 854926, 855974, 855267, 851723, 852888, 851745, 856201, 854993, 856891, 851652, 853807, 852766	6.01
GIP	sce03020:RNA polymerase	28	2.78	1.02192e-19	854399, 851615, 856320, 852451, 853895, 855609, 854157, 854791, 854322, 853293, 851404, 855571, 856317, 851734, 853301, 854385, 854518, 853713, 852810, 855473, 854382, 856547, 854283, 853526, 851415, 856226, 852013, 855737	6.08	28	29	2.94	2.79009e-21	854399, 851615, 856320, 852451, 853895, 855609, 854157, 854791, 854322, 853293, 851404, 855571, 856317, 851734, 853301, 854385, 854519, 854518, 853713, 852810, 855473, 854382, 856547, 854283, 853526, 851415, 856226, 852013, 855737	6.2
M	sce00240:Pyrimidine metabolism	45	4.47	1.39622e-19	856320, 854399, 851615, 854241, 853381, 853500, 853895, 852451, 852245, 853520, 855609, 855459, 854157, 854744, 854791, 854322, 854825, 851404, 853293, 855571, 856317, 853462, 851734, 853301, 854385, 854518, 853713, 853091, 855621, 851699, 855473, 852810, 854382, 856547, 854283, 853821, 853526, 851415, 856226, 856801, 851456, 856305, 852013, 855737, 852580	4.07	45	47	4.76	2.49573e-21	856320, 854399, 851615, 854241, 853381, 853500, 853895, 852451, 852245, 853520, 855609, 855459, 854157, 854744, 854791, 854322, 854825, 851404, 853293, 855571, 856317, 853462, 851734, 853301, 852554, 854385, 854519, 854518, 853713, 853091, 855621, 851699, 855473, 852810, 854382, 856547, 854283, 853821, 853526, 851415, 856226, 856801, 851456, 856305, 852013, 855737, 852580	4.19
GIP	sce03430:Mismatch repair	20	1.99	3.61672e-15	855404, 853353, 855203, 853500, 854059, 854392, 853531, 855426, 851266, 851391, 854063, 855642, 850454, 855939, 852383, 852385, 851456, 853462, 854198, 851671	6.51	20	20	2.03	4.81277e-15	855404, 853353, 855203, 853500, 854059, 854392, 853531, 855426, 851266, 851391, 854063, 855642, 850454, 855939, 852383, 852385, 851456, 853462, 854198, 851671	6.42
GIP	sce03440:Homologous recombination	19	1.89	2.37222e-14	855404, 855228, 854976, 851967, 855471, 851648, 853500, 851994, 851266, 851500, 851975, 855264, 850935, 852365, 851456, 852713, 853462, 856831, 851567	6.51	19	19	1.93	3.11206e-14	855404, 855228, 854976, 851967, 855471, 851648, 853500, 851994, 851266, 851500, 851975, 855264, 850935, 852365, 851456, 852713, 853462, 856831, 851567	6.42
GIP	sce03410:Base excision repair	18	1.79	1.53308e-13	853381, 853500, 854987, 853747, 851699, 852262, 851218, 851391, 854114, 853746, 854942, 855459, 856885, 852385, 851456, 853462, 856305, 852580	6.51	18	18	1.82	1.97776e-13	853381, 853500, 854987, 853747, 851699, 852262, 851218, 851391, 854114, 853746, 854942, 855459, 856885, 852385, 851456, 853462, 856305, 852580	6.42
M	sce00230:Purine metabolism	43	4.27	7.51724e-12	856320, 851615, 854399, 853381, 853500, 853895, 852451, 852245, 855609, 855459, 854157, 854744, 854791, 854322, 854825, 851404, 853293, 855571, 856317, 853462, 851734, 853301, 854385, 854518, 853713, 853091, 855621, 851699, 855473, 852810, 854382, 856547, 854283, 853821, 853526, 851415, 856226, 856801, 851456, 856305, 852013, 855737, 852580	2.92	43	44	4.46	2.60449e-12	856320, 851615, 854399, 853381, 853500, 853895, 852451, 852245, 855609, 855459, 854157, 854744, 854791, 854322, 854825, 851404, 853293, 855571, 856317, 853462, 851734, 853301, 854385, 854519, 854518, 853713, 853091, 855621, 851699, 855473, 852810, 854382, 856547, 854283, 853821, 853526, 851415, 856226, 856801, 851456, 856305, 852013, 855737, 852580	2.94
GIP	sce04120:Ubiquitin mediated proteolysis	26	2.58	1.09786e-09	851666, 852018, 851631, 852762, 852822, 856179, 855549, 852881, 851594, 852611, 852376, 853846, 850818, 851696, 854423, 852194, 856310, 850792, 854517, 851998, 850597, 852886, 856061, 856571, 851554, 851847	3.6	25	27	2.74	2.19037e-10	851666, 852018, 851631, 851015, 852762, 852822, 856179, 855549, 852881, 852611, 852376, 853846, 850818, 851696, 854423, 852194, 851757, 856310, 850792, 854517, 851998, 850597, 852886, 856061, 856571, 851554, 851847	3.69
GIP	sce03450:Non-homologous end-joining	10	0.99	3.65849e-07	855264, 855328, 855132, 854166, 855471, 852790, 853747, 850372, 850970, 851975	6.51	10	10	1.01	4.17538e-07	855264, 855328, 855132, 854166, 855471, 852790, 853747, 850372, 850970, 851975	6.42
GIP	sce03015:mRNA surveillance pathway	17	1.69	0.000780399	850983, 853060, 853871, 851776, 855499, 852838, 853555, 853851, 851255, 851895, 855083, 851814, 855399, 854424, 856222, 850806, 853806	2.41	17	18	1.82	0.000279728	850983, 853060, 853871, 851776, 855499, 852838, 853555, 853851, 851255, 851895, 855083, 851814, 855399, 854424, 856222, 850806, 854179, 853806	2.51
	Unique genes for all pathways	248						254
						Unique	242
						%	95.28

## Sheet: Table S6
	Table S6: A comparison of KEGG pathway enrichment results between the fifth community of Louvain (L5) with 993 genes and the fifth community of Spinglass (S5) with 1,076 genes for the Yeast PPI network. The numbers inside parenthesis after L5 and S5 represent the number of genes that DAVID could annotate, which is generally less than the number of genes in those communities. The first column list…
		Yeast PPI Network (6,532 nodes and 229,696 edges)
		L5 (938)						S5 (1,013)
	Term (Pathway/function)	Count	%	p-value	Genes	FE	Common	Count	%	p-value	Genes	FE
GIP	sce04141:Protein processing in endoplasmic reticulum	56	5.97	1.63557e-27	855036, 854697, 854979, 853789, 856837, 852500, 856011, 854126, 856740, 854462, 854252, 855883, 851366, 853418, 856311, 854514, 856498, 851659, 853372, 854812, 850314, 850769, 851337, 852468, 855678, 856821, 852625, 856716, 854270, 852530, 851241, 852020, 855196, 850431, 855254, 854428, 855760, 851627, 854989, 852857, 850496, 856478, 855661, 853595, 854781, 851095, 854149, 850746, 855306, 852586,…	4.55	55	56	5.53	1.80795e-26	855036, 854697, 854979, 853789, 856837, 852500, 856011, 854126, 856740, 854462, 854252, 855883, 851366, 853418, 850636, 856311, 854514, 856498, 851659, 853372, 854812, 850314, 850769, 851337, 852468, 855678, 856821, 852625, 856716, 854270, 852530, 851241, 852020, 855196, 850431, 855254, 854428, 855760, 851627, 854989, 852857, 850496, 856478, 855661, 853595, 851095, 854149, 850746, 855306, 852586,…	4.36
M	sce00510:N-Glycan biosynthesis	29	3.09	2.35027e-22	852545, 852625, 852924, 856716, 854270, 852530, 852407, 852196, 854252, 851366, 854233, 852835, 854989, 852857, 855764, 856313, 855026, 852815, 855502, 853595, 852362, 850746, 855180, 854163, 855874, 853142, 853455, 855679, 852862	6.75	29	29	2.86	8.32825e-22	852545, 852625, 852924, 856716, 854270, 852530, 852407, 852196, 854252, 851366, 854233, 852835, 854989, 852857, 855764, 856313, 855026, 852815, 855502, 853595, 852362, 850746, 855180, 854163, 855874, 853142, 853455, 855679, 852862	6.47
CP	sce04145:Phagosome	31	3.3	1.03782e-20	852903, 854242, 856194, 856821, 850973, 854509, 855842, 854201, 855012, 851168, 856740, 854273, 850574, 855076, 851241, 852424, 856686, 854256, 854444, 851342, 853884, 851659, 856435, 856421, 851095, 852586, 856148, 850941, 855739, 856659, 853782	6.02	31	31	3.06	3.92899e-20	852903, 854242, 856194, 856821, 850973, 854509, 855842, 854201, 855012, 851168, 856740, 854273, 850574, 855076, 851241, 852424, 856686, 854256, 854444, 851342, 853884, 851659, 856435, 856421, 851095, 852586, 856148, 850941, 855739, 856659, 853782	5.76
M	sce00513:Various types of N-glycan biosynthesis	28	2.99	1.44117e-20	852625, 852845, 856718, 856716, 854270, 852303, 852407, 852196, 853538, 854252, 851366, 856057, 852835, 853256, 854989, 853253, 855764, 854925, 852815, 855502, 853595, 852362, 850746, 856675, 855180, 853455, 855679, 852862	6.52	28	29	2.86	8.32825e-22	852625, 852845, 856718, 856716, 854270, 852303, 852407, 852196, 853538, 854252, 851832, 851366, 856057, 852835, 853256, 854989, 853253, 855764, 854925, 852815, 855502, 853595, 852362, 850746, 856675, 855180, 853455, 855679, 852862	6.47
GIP	sce04130:SNARE interactions in vesicular transport	21	2.24	1.3e-16	854242, 854505, 852780, 850973, 851203, 853863, 856354, 854201, 850713, 853638, 851219, 852079, 854142, 854273, 854813, 852109, 850767, 855844, 855221, 852660, 855237	6.99	21	21	2.07	3.18079e-16	854242, 854505, 852780, 850973, 851203, 853863, 856354, 854201, 850713, 853638, 851219, 852079, 854142, 854273, 854813, 852109, 850767, 855844, 855221, 852660, 855237	6.69
CP	sce04144:Endocytosis	39	4.16	2.16253e-15	851335, 856859, 852666, 850543, 850878, 855012, 852097, 854767, 853488, 853868, 854748, 851085, 853416, 854256, 851641, 853884, 854235, 853902, 852136, 853393, 853589, 852233, 853906, 851996, 854449, 850367, 856040, 856403, 856691, 851418, 853825, 854539, 852662, 856753, 853287, 855739, 851372, 853120, 856303	3.84	38	40	3.95	1.40264e-15	851335, 856859, 852666, 850543, 850878, 855012, 852097, 854767, 853488, 853868, 854748, 851085, 853416, 854256, 851641, 850636, 853884, 854235, 853902, 852136, 853393, 853589, 853906, 851996, 854449, 856040, 850367, 856403, 856691, 851418, 853825, 854539, 852662, 856753, 853287, 851748, 855739, 851372, 853120, 856303	3.77
M	sce00563:Glycosylphosphatidylinositol(GPI)-anchor biosynthesis	20	2.13	4.1089e-12	852289, 856029, 853690, 853354, 851931, 856008, 850519, 853384, 855324, 850628, 852047, 851896, 851181, 852044, 853470, 850777, 856595, 855928, 853130, 850305	5.59	20	20	1.97	9.26909e-12	852289, 856029, 853690, 853354, 851931, 856008, 850519, 853384, 855324, 850628, 852047, 851896, 851181, 852044, 853470, 850777, 856595, 855928, 853130, 850305	5.35
M	sce00100:Steroid biosynthesis	16	1.71	1.59156e-11	850415, 855753, 853086, 850790, 855029, 852883, 852951, 853717, 855003, 852872, 856470, 856398, 855441, 850745, 856597, 855242	6.58	14	14	1.38	1.95436e-08	853086, 850790, 855029, 853717, 852951, 852883, 855003, 852872, 856470, 856398, 855441, 850745, 856597, 855242	5.51
CP	sce04140:Regulation of autophagy	14	1.49	1.12484e-08	855741, 856315, 850684, 855498, 856702, 856162, 852200, 855954, 855983, 856576, 850941, 852425, 852394, 855194	5.75	14	14	1.38	1.95436e-08	855741, 856315, 850684, 855498, 856702, 856162, 852200, 855954, 855983, 856576, 850941, 852425, 852394, 855194	5.51
M	sce00564:Glycerophospholipid metabolism	20	2.13	7.87502e-08	853061, 856748, 851508, 853902, 853116, 854682, 853941, 852271, 856523, 856229, 853080, 855593, 852890, 853536, 854488, 850824, 852317, 851878, 854346, 855552	3.78	20	22	2.17	3.17875e-09	853061, 856748, 851508, 853116, 853902, 854682, 853941, 852271, 856523, 856229, 853080, 855593, 852890, 854943, 853536, 854488, 850824, 852317, 851878, 854346, 855895, 855552	3.98
M	sce00600:Sphingolipid metabolism	12	1.28	1.03668e-07	856018, 850964, 851634, 855342, 851888, 853307, 852481, 853861, 856739, 856386, 851891, 854342	5.99	12	12	1.18	1.65668e-07	856018, 850964, 851634, 855342, 851888, 853307, 852481, 853861, 856739, 856386, 851891, 854342	5.73
M	sce01100:Metabolic pathways	138	14.71	2.95418e-07	852545, 853061, 851570, 853690, 854509, 855842, 854495, 851168, 852047, 852407, 855454, 852044, 851366, 855552, 856029, 855029, 855026, 851891, 854925, 852890, 853272, 850628, 856421, 852362, 855441, 851888, 850824, 853470, 855361, 851171, 854411, 852903, 854377, 852883, 856386, 856079, 852065, 852196, 851896, 856686, 854444, 851342, 854233, 853256, 850432, 854425, 856748, 855764, 853253, 856008,…	1.41	136	140	13.82	1.97008e-06	852545, 853061, 851570, 853690, 854509, 855842, 854495, 851168, 852047, 852407, 855454, 852044, 851366, 855552, 856029, 855029, 855026, 851891, 854925, 852890, 850628, 856421, 852362, 855441, 851888, 850824, 853470, 855361, 851171, 854411, 852903, 854377, 852883, 856386, 856079, 852065, 852196, 851896, 856686, 854444, 851342, 854233, 853256, 850432, 856748, 855764, 853253, 856008, 851931, 853194,…	1.37
GIP	sce03060:Protein export	14	1.49	1.18904e-06	854428, 856821, 851659, 854949, 856011, 854840, 851886, 856740, 851095, 850755, 852586, 853702, 853418, 853467	4.45	14	14	1.38	1.99688e-06	854428, 856821, 851659, 854949, 856011, 854840, 851886, 856740, 851095, 850755, 852586, 853702, 853418, 853467	4.26
M	sce00514:Other types of O-glycan biosynthesis	10	1.07	9.28532e-06	852094, 853113, 851462, 851464, 856718, 853608, 851902, 851210, 852504, 854499	5.37	10	10	0.99	1.34762e-05	852094, 853113, 851462, 851464, 856718, 853608, 851902, 851210, 852504, 854499	5.15
M	sce00900:Terpenoid backbone biosynthesis	12	1.28	1.09526e-05	852019, 851334, 856079, 855317, 853581, 852287, 853849, 855779, 851171, 856036, 854900, 853272	4.41	11	13	1.28	1.87247e-06	852019, 855127, 851334, 852287, 854913, 854900, 855317, 856079, 853581, 853849, 855779, 851171, 856036	4.58
M	sce01040:Biosynthesis of unsaturated fatty acids	8	0.85	0.00022248	852825, 851087, 853243, 850400, 854646, 853348, 852456, 851547	5.08	8	8	0.79	0.000295487	852825, 851087, 853243, 850400, 854646, 853348, 852456, 851547	4.86
M	sce01212:Fatty acid metabolism	10	1.07	0.00196143	852825, 856079, 851087, 853243, 850400, 854646, 854495, 853348, 852456, 851547	3.18	10	10	0.99	0.0026866	852825, 856079, 851087, 853243, 850400, 854646, 854495, 853348, 852456, 851547	3.04
M	sce00062:Fatty acid elongation	6	0.64	0.00221754	851087, 853243, 850400, 853348, 852456, 851547	5.24	6	6	0.59	0.00271434	851087, 853243, 850400, 853348, 852456, 851547	5.02
EIP	sce04070:Phosphatidylinositol signaling system	8	0.85	0.00404762	851014, 855618, 855454, 850574, 852317, 850941, 856229, 854276	3.49	8	9	0.89	0.000964398	851014, 855618, 855454, 850574, 854089, 852317, 850941, 856229, 854276	3.76
M	sce00561:Glycerolipid metabolism	10	1.07	0.0054343	854419, 850432, 855137, 855742, 851508, 851878, 855361, 853941, 852271, 854346	2.79	10	10	0.99	0.00730491	854419, 850432, 855137, 855742, 851508, 851878, 855361, 853941, 852271, 854346	2.68
	Unique genes for all pathways	292						295
						Unique	286
						%	96.95

## Sheet: Table S7
	Table S7: A comparison of GO term enrichment results between the first community of Louvain (L1) with 1,538 genes and the fourth community of Leading Eigen (LE4) with 977 genes for the Yeast PPI network. The numbers inside parenthesis after L1 and LE4 represent the number of genes that DAVID could annotate, which is generally less than the number of genes in those communities. FE: Fold Enrichment…
		Yeast PPI Network (6,532 nodes and 229,696 edges)
		L1 (1,481)						LE4 (902)
Category	Term (Pathway/function)	Count	%	p-value	Genes	FE	Common	Count	%	p-value	Genes	FE
GOTERM_BP_3	GO:0044281~small molecule metabolic process	441	29.78	1.20315e-91	855034, 852142, 852143, 854396, 852144, 854932, 856010, 852241, 855653, 855176, 853695, 854297, 850833, 855372, 850933, 850838, 854293, 855746, 854292, 854295, 856027, 852934, 852235, 855021, 855166, 855368, 855447, 854930, 855227, 852902, 852123, 855349, 854371, 852266, 855955, 855250, 855956, 855768, 856819, 850953, 856001, 855145, 855338, 855149, 855619, 856107, 850946, 854950, 855347, 855346,…	2.27	255	304	33.7	1.01309e-68	852142, 855753, 852143, 850403, 850685, 850402, 854695, 854396, 852688, 855176, 855653, 854598, 850593, 852402, 855933, 852691, 850833, 854795, 850838, 854893, 854292, 855747, 856027, 852934, 852559, 853926, 852235, 855021, 852418, 856615, 852414, 855447, 855943, 850420, 852565, 855848, 852902, 854570, 851039, 854377, 850527, 851139, 853108, 853107, 852266, 855955, 852672, 855768, 856819, 855761,…	2.52
GOTERM_BP_3	GO:0055085~transmembrane transport	276	18.64	1.69935e-68	852142, 851574, 852921, 850403, 854695, 855751, 854397, 856013, 854595, 853912, 854596, 854593, 854594, 852688, 855654, 855032, 854597, 854598, 854297, 855453, 850593, 852401, 852238, 850938, 850694, 854790, 854893, 856027, 855023, 851560, 855641, 851697, 853926, 852235, 850821, 851417, 855736, 853939, 851946, 851943, 851944, 852800, 852803, 855956, 854175, 856006, 850290, 853308, 852250, 850536,…	2.55	140	164	18.18	4.0406e-32	852921, 852142, 853600, 856779, 853457, 850403, 854695, 855751, 854397, 854595, 856011, 854596, 854593, 852688, 853558, 854601, 850387, 854597, 855032, 854598, 850385, 850593, 856565, 852401, 851738, 854324, 856884, 854802, 853886, 856783, 854893, 850694, 850636, 855747, 854511, 856788, 856789, 856027, 853273, 854407, 853276, 851954, 854210, 856496, 853926, 852235, 856492, 851892, 854924, 855369,…	2.44
GOTERM_BP_3	GO:0055114~oxidation-reduction process	259	17.49	1.93661e-57	855034, 852142, 850685, 852546, 856014, 854695, 854887, 854888, 854932, 854595, 854596, 854593, 854594, 852688, 855176, 850588, 854597, 854598, 850593, 855932, 850833, 856212, 854292, 852130, 850698, 851955, 852559, 853923, 852235, 855021, 853920, 855947, 855368, 851178, 854930, 855447, 855944, 855227, 852124, 854570, 852568, 851551, 850527, 855349, 853932, 852667, 851948, 855956, 852064, 853940,…	2.42	149	173	19.18	3.21122e-38	852142, 853602, 852546, 850685, 856014, 853604, 854695, 854887, 856365, 854595, 854596, 854605, 854593, 852688, 855176, 853559, 854597, 854598, 854708, 850593, 855932, 850833, 856884, 856781, 855749, 851736, 856787, 854292, 853273, 850698, 852752, 852559, 852235, 855021, 853172, 853170, 853920, 851411, 854622, 854310, 852729, 855447, 855944, 850727, 852124, 854570, 852900, 853624, 855057, 850527,…	2.61
GOTERM_BP_3	GO:0006082~organic acid metabolic process	244	16.48	4.116e-48	855034, 850685, 850403, 854396, 856010, 852241, 855176, 850588, 855653, 851158, 854297, 856413, 852691, 850833, 850838, 855372, 850933, 854293, 854892, 851956, 855021, 856615, 855447, 850420, 855227, 852565, 854570, 852902, 852123, 850421, 851039, 850527, 855349, 854575, 852667, 853107, 854371, 852266, 855955, 855250, 855956, 852672, 855768, 856819, 851541, 852679, 855145, 855338, 855619, 854090,…	2.3	142	166	18.4	2.38859e-34	853602, 850403, 850685, 853604, 854396, 855653, 855176, 852691, 850833, 851736, 850838, 852495, 855747, 854513, 852752, 852893, 852895, 855021, 853172, 853567, 854108, 852418, 854310, 856615, 852729, 855447, 855943, 850420, 853473, 852565, 855848, 854570, 852902, 851039, 854377, 853241, 850527, 856173, 853183, 853107, 852266, 851237, 856589, 855955, 852875, 851245, 854303, 852672, 850616, 855768,…	2.52
GOTERM_BP_3	GO:0051186~cofactor metabolic process	149	10.06	5.86281e-41	853163, 855034, 854415, 852144, 855653, 855176, 856568, 856884, 851426, 850838, 850933, 854292, 852758, 852934, 852752, 852893, 853172, 853170, 854310, 852414, 854930, 854314, 856774, 852565, 850898, 851039, 855349, 854575, 854105, 853183, 853107, 854371, 852266, 853727, 856589, 851245, 853586, 855768, 852474, 851347, 853510, 851541, 856188, 856473, 856182, 856180, 851437, 855968, 852866, 851439,…	2.75	91	106	11.75	6.42454e-31	853163, 854220, 854415, 855653, 855176, 856568, 856884, 850838, 852495, 854292, 852758, 852934, 852752, 852893, 853172, 853170, 854310, 852414, 854314, 852565, 855848, 851039, 853183, 853107, 852266, 856589, 851245, 855768, 855761, 851347, 853510, 856188, 853395, 856473, 856182, 853945, 851437, 852866, 851439, 854095, 856670, 850747, 850940, 854099, 856084, 854098, 856673, 855247, 853508, 855245,…	3.15
GOTERM_BP_3	GO:0055086~nucleobase-containing small molecule metabolic process	163	11.01	1.68509e-39	853163, 852142, 852143, 854695, 852144, 852241, 852688, 854601, 855176, 853695, 854598, 850593, 850732, 856568, 850933, 854893, 855746, 851360, 854295, 856027, 853273, 852934, 851560, 852893, 852235, 856548, 853172, 851892, 853567, 853569, 856692, 854622, 854310, 852414, 850727, 851039, 851139, 855349, 854105, 854575, 856175, 854627, 856589, 852617, 851899, 853585, 851758, 856689, 854231, 853510,…	2.57	108	126	13.97	7.53365e-38	853163, 852142, 852143, 854220, 854695, 852688, 854601, 855176, 854598, 850593, 856568, 852495, 854893, 851360, 856027, 853273, 852934, 852893, 852235, 856548, 853172, 851892, 853567, 853569, 852418, 854622, 854310, 852414, 850727, 855848, 851039, 851139, 856175, 854627, 856589, 851899, 856071, 851758, 856689, 854231, 853510, 856188, 853395, 850391, 856473, 854583, 853716, 854584, 851437, 850946,…	3.2
GOTERM_BP_3	GO:0044711~single-organism biosynthetic process	302	20.39	5.22412e-37	855034, 854396, 852144, 856010, 852241, 852688, 850588, 855653, 851158, 854297, 852402, 852691, 850833, 854795, 851426, 850933, 855372, 850838, 854893, 854292, 855746, 854892, 854295, 856027, 851956, 853927, 851560, 852559, 855021, 855166, 856615, 851413, 854930, 850420, 852565, 854570, 850421, 852123, 851039, 852568, 850527, 851139, 855349, 853932, 853107, 854371, 855955, 855250, 852672, 855768,…	1.87	173	213	23.61	2.05751e-32	854396, 852688, 855653, 852691, 850833, 855933, 852402, 854795, 850838, 854893, 854292, 856027, 855742, 853927, 852559, 855021, 852418, 856615, 850420, 852565, 854570, 851039, 854377, 850527, 851139, 853107, 855955, 852672, 855768, 856819, 856500, 855620, 854943, 854584, 855343, 851437, 851439, 854099, 850940, 854098, 853798, 856804, 855247, 853508, 852051, 853311, 854556, 850310, 856512, 852186,…	2.13
GOTERM_BP_3	GO:0015980~energy derivation by oxidation of organic compounds	108	7.29	7.79707e-34	852142, 850685, 854695, 854932, 854595, 854605, 854596, 854594, 852688, 855176, 854604, 854597, 854598, 854708, 850593, 856212, 853273, 852235, 853920, 854622, 854310, 854930, 855944, 851376, 853932, 854627, 853584, 854303, 851245, 851758, 850610, 856689, 856374, 850491, 854231, 853510, 855045, 855971, 852250, 856289, 855145, 854583, 853716, 851437, 852866, 856107, 852684, 856672, 852380, 853507,…	2.96	73	79	8.76	1.38216e-26	852142, 856321, 850685, 854695, 854083, 854595, 854605, 854596, 852688, 855176, 855691, 854597, 855606, 854598, 854708, 853810, 850593, 854154, 856781, 855078, 856787, 853273, 856664, 856314, 853777, 853230, 850861, 852235, 853920, 854310, 854622, 852314, 855944, 850871, 856390, 856262, 854559, 855675, 854068, 853088, 850361, 851493, 851492, 854627, 856448, 853584, 851245, 854303, 855298, 855107,…	3.49
GOTERM_BP_3	GO:0006091~generation of precursor metabolites and energy	124	8.37	3.03116e-32	852142, 850685, 854695, 854932, 854595, 854605, 854596, 854594, 852688, 855176, 854604, 854597, 854598, 854708, 853751, 850593, 856212, 853273, 852235, 853920, 854622, 854310, 854930, 855944, 851376, 850727, 854575, 853932, 854627, 853584, 851245, 854303, 852614, 851758, 850610, 856689, 856374, 850491, 854231, 853510, 855045, 851541, 852250, 855971, 856289, 855145, 854583, 853716, 851437, 856107,…	2.67	81	91	10.09	1.30248e-26	852142, 856321, 854852, 850685, 854695, 854083, 854595, 854605, 854596, 852688, 855176, 855691, 854597, 855606, 854598, 854708, 853810, 850593, 854154, 856781, 855078, 852495, 856787, 856664, 853273, 856925, 856314, 853777, 853230, 850861, 852235, 853920, 854310, 854622, 852314, 850871, 855944, 856390, 856262, 854559, 850727, 855848, 855675, 854068, 853088, 850361, 851493, 851492, 852522, 854627,…	3.16
GOTERM_BP_3	GO:0044765~single-organism transport	323	21.81	1.46371e-27	852921, 852142, 851574, 850403, 852925, 854695, 854397, 855751, 856013, 853912, 854595, 854596, 854593, 854594, 852688, 855654, 855032, 854597, 854598, 854297, 855453, 850593, 852401, 852238, 850938, 850694, 854790, 854893, 856027, 855023, 850698, 851560, 855641, 851697, 853926, 852235, 853678, 851413, 850821, 851417, 855736, 851946, 853939, 851943, 851944, 852800, 852803, 855956, 854175, 856006,…	1.66	158	195	21.62	8.75474e-14	852142, 852921, 850403, 854695, 855751, 854397, 854595, 854596, 856011, 854593, 852688, 854597, 855032, 854598, 850593, 852401, 854893, 850694, 855747, 856027, 850698, 851954, 853926, 856417, 852235, 854924, 855369, 853939, 851946, 851943, 856821, 852800, 854175, 852117, 850290, 853308, 850536, 852250, 855041, 852916, 854583, 854584, 851437, 850947, 851439, 856101, 855969, 852684, 855245, 855243,…	1.61
GOTERM_BP_3	GO:1901657~glycosyl compound metabolic process	106	7.16	1.3625e-26	852142, 852143, 854695, 852144, 852688, 852241, 854601, 855176, 853695, 854598, 850593, 854893, 855746, 853273, 856027, 851560, 852235, 851892, 853567, 853569, 856692, 854622, 850727, 851139, 854575, 854105, 856175, 854627, 851899, 853585, 851758, 856689, 854231, 851541, 855145, 853716, 854583, 854584, 851437, 850946, 853597, 852684, 855346, 854098, 856672, 856673, 853507, 855245, 852051, 856321,…	2.62	72	87	9.65	4.48116e-29	852142, 852143, 856321, 854220, 854695, 854083, 852688, 855176, 854601, 854598, 850593, 852495, 851922, 854893, 856027, 853273, 856925, 855594, 854077, 850861, 852235, 851892, 853567, 852177, 853569, 851073, 854456, 854622, 856390, 856262, 855894, 850727, 855848, 855675, 856917, 851002, 854068, 855857, 851492, 855855, 851139, 856175, 852522, 854627, 856448, 851983, 856131, 854726, 854824, 855298,…	3.47
GOTERM_BP_3	GO:0019637~organophosphate metabolic process	190	12.83	3.39195e-25	853163, 852142, 852143, 854695, 852144, 852241, 852688, 855176, 854601, 853695, 851881, 854598, 850593, 850732, 856568, 850933, 854893, 855746, 854295, 856027, 853273, 852934, 851560, 852893, 856353, 852235, 856548, 853567, 853172, 851892, 855020, 853569, 856692, 854622, 854310, 851413, 852414, 854314, 850727, 851039, 851139, 855349, 853183, 854575, 856175, 854627, 855899, 856589, 852617, 853585,…	1.95	112	135	14.97	5.35436e-22	853163, 852142, 852143, 854220, 854695, 852688, 854601, 855176, 854598, 850593, 856568, 852495, 854893, 856027, 853273, 852934, 852893, 856353, 852235, 856548, 853172, 851892, 853567, 853569, 853272, 852418, 854622, 854310, 852414, 854314, 853470, 850727, 855848, 851039, 851139, 853183, 856175, 854627, 855899, 856589, 856071, 850759, 851758, 856689, 854231, 853510, 856500, 856188, 853395, 850391,…	2.24
GOTERM_BP_3	GO:1901564~organonitrogen compound metabolic process	462	31.2	3.21762e-22	855034, 852142, 852143, 856014, 854397, 852144, 852241, 855176, 853695, 854297, 850833, 852042, 850838, 850933, 855746, 854295, 856027, 852934, 856026, 855641, 852235, 853684, 855021, 855643, 853687, 855226, 855227, 852124, 852902, 855773, 855772, 855051, 855349, 855768, 856819, 856001, 852250, 855145, 855338, 855149, 855619, 854951, 850946, 856101, 853699, 855969, 855346, 855756, 855562, 852105,…	1.41	242	307	34.04	7.23141e-19	852142, 852143, 856014, 854695, 854397, 852688, 855176, 854598, 850593, 852401, 854797, 852691, 850833, 850590, 850838, 854893, 856027, 851952, 855742, 852934, 853927, 856026, 852559, 853926, 852235, 855021, 855643, 852418, 856615, 852414, 855943, 850420, 852565, 855848, 852124, 852902, 854570, 854377, 851039, 850527, 855051, 851139, 852804, 855628, 852672, 855768, 856819, 852111, 855761, 851933,…	1.51
GOTERM_BP_3	GO:0022900~electron transport chain	41	2.77	1.01067e-21	852142, 855675, 856321, 850685, 854695, 852626, 851492, 854919, 854083, 854605, 852688, 854627, 854604, 854598, 856448, 850593, 855298, 851758, 856689, 853273, 854231, 855145, 850861, 852235, 853095, 854583, 853716, 851111, 853709, 854622, 851437, 854472, 855287, 852684, 851376, 856262, 856390, 856672, 853507, 853405, 854538	4.04	32	32	3.55	3.05734e-17	852142, 855675, 856321, 850685, 854695, 851492, 854083, 854605, 852688, 854627, 856448, 854598, 850593, 855298, 851758, 856689, 853273, 854231, 850861, 852235, 853095, 854583, 853716, 851111, 853709, 854622, 851437, 852684, 856262, 856390, 853405, 854538	5.07
GOTERM_BP_3	GO:0006520~cellular amino acid metabolic process	120	8.1	1.01201e-19	853602, 856296, 853604, 852241, 850588, 851158, 854297, 856413, 851221, 852691, 850833, 851736, 854892, 853466, 851606, 851956, 852752, 852893, 852895, 853567, 855021, 851894, 854108, 856615, 852729, 850420, 853473, 856778, 852565, 855227, 852902, 850421, 851039, 850527, 853181, 851861, 855349, 856173, 851237, 852198, 852875, 852672, 850616, 855768, 856819, 851346, 853613, 855338, 853059, 855619,…	2.14	70	84	9.31	1.17217e-15	856460, 854852, 856323, 853602, 853604, 856512, 852507, 852691, 850833, 851736, 854513, 856825, 852752, 856824, 853230, 852893, 852514, 855120, 852895, 853567, 855021, 852978, 852418, 854108, 850664, 856615, 852729, 850668, 855943, 854557, 853473, 850420, 852565, 850327, 854356, 852902, 854068, 851039, 854377, 855855, 850527, 856173, 850855, 851987, 854732, 850852, 851237, 853669, 853869, 852875,…	2.41
GOTERM_BP_3	GO:0044712~single-organism catabolic process	143	9.66	7.00918e-19	852143, 850402, 856010, 854932, 851158, 851881, 854708, 851423, 850833, 855372, 850933, 852733, 854293, 851360, 851606, 851564, 853377, 856353, 852939, 855020, 856617, 856615, 853571, 855447, 851376, 855227, 854205, 852902, 854570, 850527, 853386, 855349, 853108, 854575, 852667, 855250, 855956, 851449, 851899, 850616, 850759, 856819, 856001, 850491, 856370, 853613, 851541, 856289, 854943, 852602,…	1.95	73	93	10.31	2.17955e-12	850500, 852143, 853322, 850402, 850310, 854651, 853559, 856465, 852507, 855581, 854708, 851423, 850833, 856112, 852495, 851360, 854845, 856925, 851564, 851464, 856314, 853377, 856353, 852939, 852978, 856728, 856615, 855447, 855361, 854352, 855808, 855848, 852902, 854570, 854068, 853768, 852468, 850527, 856442, 853108, 850855, 851987, 851380, 852522, 853541, 850852, 851449, 853487, 854824, 851899,…	2.05
GOTERM_BP_3	GO:0006099~tricarboxylic acid cycle	29	1.96	2.52658e-15	856794, 853994, 855723, 850685, 850361, 851493, 854083, 855691, 854303, 855732, 851758, 850610, 853159, 851013, 851481, 855866, 853777, 853230, 854681, 850861, 855145, 853716, 853709, 854310, 856107, 854472, 851726, 850871, 853405	4.05	21	22	2.44	1.58286e-11	851013, 850685, 851481, 850361, 851493, 855866, 853777, 853230, 854083, 850861, 853716, 855691, 855606, 853709, 854310, 856107, 854303, 850871, 855732, 853405, 851758, 853159	4.95
GOTERM_BP_3	GO:1901135~carbohydrate derivative metabolic process	155	10.47	5.49373e-15	851017, 853163, 852142, 852143, 854695, 852144, 852241, 852688, 854601, 855176, 853695, 854598, 850593, 850732, 856568, 854893, 855746, 854295, 856027, 853273, 852934, 851560, 856353, 852235, 856548, 853172, 851892, 853567, 853569, 856692, 854622, 852414, 850727, 850529, 851139, 854575, 854105, 856175, 854627, 856589, 852617, 851899, 853585, 850759, 851758, 856689, 856374, 854231, 853309, 851541,…	1.75	94	116	12.86	9.85415e-17	853163, 852142, 852143, 854220, 854695, 852688, 854601, 855176, 854598, 850593, 856568, 854801, 852495, 854893, 856027, 853273, 852934, 856548, 852235, 856353, 853172, 851892, 853567, 853569, 854622, 852414, 853470, 850727, 855848, 851334, 850529, 851139, 856175, 854627, 856589, 854824, 851899, 856071, 850759, 851758, 856689, 854231, 856188, 853395, 854583, 853716, 854584, 851437, 850946, 853597,…	2.11
GOTERM_BP_3	GO:0006790~sulfur compound metabolic process	70	4.73	2.06744e-14	855482, 856296, 853602, 856014, 850343, 850382, 850484, 850588, 855653, 853218, 850732, 851221, 852691, 854892, 853466, 851654, 856925, 856825, 855121, 852514, 855120, 854108, 854310, 853826, 850668, 850669, 856774, 851840, 855260, 852124, 854401, 853344, 855855, 854105, 853107, 851987, 851986, 852522, 853047, 852266, 853869, 851245, 856239, 851084, 853586, 853115, 850616, 855732, 855292, 853159,…	2.37	34	44	4.88	2.10588e-08	852124, 855405, 853602, 856014, 853344, 855855, 850382, 856512, 853107, 851987, 852522, 855653, 852266, 853869, 853218, 851245, 852691, 850616, 853481, 855732, 853159, 856925, 856825, 855120, 852514, 855620, 853059, 853945, 854108, 853665, 854310, 850664, 851437, 852866, 853594, 853826, 850668, 850605, 855779, 854099, 852584, 856673, 855247, 855260	2.4
GOTERM_BP_3	GO:0009110~vitamin biosynthetic process	38	2.57	2.5551e-14	855034, 856460, 854088, 855205, 853203, 850485, 850484, 854105, 853183, 852098, 855793, 853047, 855794, 855795, 853651, 856239, 855768, 850838, 852474, 851654, 855121, 852559, 855333, 855120, 852342, 852323, 856182, 851778, 854661, 856180, 854262, 855383, 855382, 854099, 851822, 855206, 855870, 851479	3.29	16	16	1.77	0.0032399	856460, 855205, 852559, 855120, 853183, 855793, 851778, 852323, 856182, 855794, 855795, 854262, 854099, 855768, 850838, 855206	2.23
GOTERM_BP_3	GO:0042440~pigment metabolic process	27	1.82	5.70102e-11	852017, 851614, 852842, 851617, 855581, 851322, 851818, 852617, 856884, 851426, 855078, 854295, 851347, 852008, 855931, 854986, 851272, 852514, 851437, 851439, 853597, 854452, 855346, 853955, 850902, 854973, 854356	3.44	16	16	1.77	2.48055e-05	851347, 852008, 852017, 852842, 855931, 851272, 852514, 855581, 851437, 851439, 851818, 853597, 856884, 853955, 855078, 854356	3.28
GOTERM_BP_3	GO:0006793~phosphorus metabolic process	253	17.08	1.32302e-08	852142, 852143, 850403, 850402, 854695, 852144, 854932, 852241, 852688, 855176, 853695, 854598, 850593, 854299, 850933, 854893, 855746, 854295, 856027, 852934, 853927, 851560, 852235, 850558, 855020, 851413, 852414, 850420, 851039, 851139, 855349, 854575, 853108, 854769, 856001, 853309, 853510, 851541, 856500, 856601, 855145, 854778, 855149, 854583, 854943, 854584, 854090, 851437, 854095, 852684,…	1.34	136	177	19.62	6.11972e-10	853163, 852142, 852143, 850403, 854220, 850402, 853604, 854695, 852688, 854601, 855176, 854598, 850593, 856568, 856781, 852495, 854893, 856787, 852758, 855747, 851362, 856027, 853273, 855218, 852934, 853927, 852893, 852234, 856353, 852235, 856548, 853567, 853172, 851892, 853569, 853686, 853272, 852418, 854622, 854310, 852414, 854314, 853470, 852032, 856227, 850420, 850727, 855848, 851039, 856272,…	1.51
GOTERM_BP_3	GO:0044262~cellular carbohydrate metabolic process	80	5.4	1.81028e-08	853322, 852286, 850402, 850342, 854710, 854932, 852346, 855131, 851059, 854651, 850683, 851881, 854127, 854708, 855277, 852402, 854795, 852308, 856114, 852446, 851835, 851362, 851654, 851564, 851646, 856314, 856353, 853830, 853172, 855166, 853569, 851848, 850871, 851842, 850318, 851910, 856794, 852624, 852123, 855723, 855200, 850361, 854872, 851493, 853625, 856442, 853108, 853932, 855303, 853045,…	1.79	39	48	5.32	0.000129525	854419, 853322, 855200, 852624, 850402, 850361, 851493, 856442, 853108, 853045, 855303, 854651, 854127, 855606, 856791, 854708, 856589, 852402, 854795, 852326, 856781, 850633, 856137, 856787, 851362, 850491, 855125, 851564, 851646, 851481, 856500, 856314, 856289, 856353, 853172, 855810, 853569, 852602, 854758, 854008, 853204, 854095, 854644, 850871, 853207, 854098, 851842, 850318	1.73
GOTERM_BP_3	GO:0006810~transport	393	26.54	3.02359e-08	852921, 852142, 852925, 855751, 854397, 856013, 855654, 855032, 854297, 855453, 852238, 852042, 850938, 850934, 855836, 855837, 856027, 855023, 855641, 852939, 852235, 853678, 850821, 855736, 855056, 852800, 855051, 852803, 855956, 854175, 856006, 850290, 852250, 855041, 852916, 852915, 854950, 856101, 855347, 855969, 852108, 856803, 855245, 855243, 855507, 855797, 852968, 855792, 855793, 855691,…	1.24	193	251	27.83	2.22817e-06	852142, 852921, 850403, 854695, 855751, 854397, 853918, 854398, 854595, 856011, 854596, 854593, 852688, 855032, 854597, 854598, 850593, 852401, 852402, 854192, 855836, 850694, 854893, 855747, 856027, 850698, 851954, 856419, 853926, 852235, 856417, 852939, 854924, 855369, 853939, 851946, 851943, 855056, 856821, 852800, 855051, 852068, 854175, 852117, 855812, 850290, 853308, 852250, 850536, 855041,…	1.27
GOTERM_BP_3	GO:0090151~establishment of protein localization to mitochondrial membrane	19	1.28	3.11427e-08	853600, 851309, 855705, 856006, 853392, 854820, 855602, 855654, 853716, 855592, 853093, 856483, 856693, 854472, 852388, 854153, 856898, 851223, 856395	3.58
GOTERM_BP_3	GO:0009636~response to toxic substance	28	1.89	1.97257e-07	852124, 852546, 856323, 856014, 851551, 854932, 852215, 852312, 851948, 853565, 852302, 853842, 852064, 850732, 852325, 856506, 853940, 850491, 851955, 853776, 852979, 853058, 850444, 856399, 850322, 854160, 851843, 854855	2.64
GOTERM_BP_3	GO:0005975~carbohydrate metabolic process	129	8.71	2.4458e-07	853163, 851017, 850402, 854710, 854932, 852346, 855176, 854127, 851881, 854708, 852402, 856568, 854795, 851362, 851564, 852934, 856353, 853172, 853569, 855166, 856617, 852123, 856270, 853625, 853624, 853108, 854575, 853932, 853045, 854769, 856589, 850759, 856374, 853618, 850491, 853199, 856500, 851541, 850886, 856289, 854639, 852602, 852601, 854008, 854095, 854644, 856671, 853102, 854098, 851351,…	1.49	60	83	9.2	2.5162e-05	853163, 854419, 855480, 853322, 850402, 854651, 853559, 855176, 854127, 855606, 854708, 856054, 851068, 852402, 854801, 856568, 854795, 856781, 850633, 852495, 856787, 851362, 852519, 855125, 856925, 851564, 851646, 852934, 851464, 856314, 853777, 856353, 853634, 853172, 855810, 853569, 854758, 853470, 850871, 851842, 855808, 855848, 850318, 851334, 854068, 852624, 855200, 850361, 851493, 853972,…	1.55
GOTERM_BP_3	GO:0098869~cellular oxidant detoxification	24	1.62	3.78399e-07	852124, 852546, 856014, 851955, 853776, 851551, 852215, 852979, 852312, 853058, 851948, 850444, 853842, 852302, 853565, 852064, 856399, 850732, 852325, 856506, 853940, 850322, 851843, 854855	2.81
GOTERM_BP_3	GO:0006979~response to oxidative stress	53	3.58	7.34869e-07	855480, 852546, 856014, 854888, 850385, 853842, 852302, 853565, 850732, 856504, 856506, 855837, 851672, 850698, 852934, 851955, 853776, 854073, 852979, 856399, 850322, 855905, 856658, 851843, 854855, 852124, 852123, 855858, 853344, 851551, 852215, 855462, 854104, 855899, 851948, 856589, 852064, 852259, 853940, 852423, 855913, 855291, 852150, 852291, 852916, 851974, 850444, 851437, 853707, 854472,…	1.9
GOTERM_BP_3	GO:0042168~heme metabolic process	15	1.01	4.01798e-06	851347, 852842, 851614, 855931, 852514, 851617, 851437, 851322, 851439, 851818, 854452, 856884, 851426, 850902, 855078	3.42	9	9	1	0.00298098	851437, 851347, 851439, 852842, 851818, 855931, 856884, 852514, 855078	3.3
GOTERM_BP_3	GO:1901615~organic hydroxy compound metabolic process	51	3.44	2.3546e-05	854556, 851474, 854932, 850485, 850484, 854651, 855176, 850683, 851881, 855986, 855612, 851362, 851654, 855127, 855121, 855120, 856353, 852323, 852978, 855368, 854262, 851910, 855260, 851386, 855349, 856442, 851987, 851285, 856389, 856791, 856438, 855107, 850953, 856001, 850491, 852636, 852442, 850886, 854014, 853707, 854095, 856044, 851310, 855383, 855382, 855248, 856804, 854334, 854287, 853288,…	1.74	24	36	3.99	6.22896e-05	854419, 855753, 851334, 854068, 853088, 854556, 851239, 856442, 851987, 851285, 854651, 855176, 856791, 855986, 856438, 855933, 855612, 855107, 851362, 850491, 852636, 852442, 855120, 856353, 855810, 852323, 852978, 853272, 854758, 856398, 854095, 856044, 854262, 855779, 856804, 855260	1.98
GOTERM_BP_3	GO:1901575~organic substance catabolic process	213	14.38	3.15458e-05	851017, 855034, 852143, 850402, 856010, 854932, 851158, 851423, 850833, 852402, 852041, 854795, 855372, 850933, 850934, 854293, 851564, 852939, 851805, 855020, 855166, 856617, 856615, 855447, 855227, 854570, 852902, 850527, 855349, 854575, 853108, 852667, 855250, 850530, 852259, 851449, 855956, 856819, 856001, 855142, 851541, 854943, 856107, 850946, 852054, 854095, 853699, 853950, 850809, 854099,…	1.27	101	154	17.07	8.57376e-08	852143, 850402, 853559, 854708, 856887, 851423, 850833, 852402, 854797, 852041, 854795, 852495, 856787, 851360, 850636, 851362, 851564, 855439, 853377, 856353, 851805, 852939, 856615, 852886, 855447, 855361, 850921, 855848, 854570, 852902, 852468, 856274, 850527, 853108, 854372, 851449, 854824, 852068, 851899, 850616, 850759, 856819, 855812, 855350, 851757, 850491, 851933, 855142, 853613, 856289,…	1.47
GOTERM_BP_3	GO:0044723~single-organism carbohydrate metabolic process	106	7.16	6.19739e-05	850402, 854710, 854932, 855176, 851881, 854127, 854708, 852402, 854795, 851564, 856353, 853172, 855166, 856617, 852123, 853625, 853624, 853108, 854575, 853932, 853045, 854769, 856589, 850759, 856374, 850491, 851541, 850886, 856289, 854639, 852602, 852601, 854008, 854095, 854644, 854098, 851351, 855245, 853898, 855480, 853994, 853322, 852286, 850342, 855703, 851474, 855796, 855131, 851059, 854651,…	1.41	50	71	7.87	0.000200197	854419, 855480, 853322, 850402, 854651, 853559, 855176, 854127, 855606, 854708, 856054, 852402, 854801, 854795, 856781, 850633, 852495, 856787, 852519, 856925, 851564, 851646, 851464, 856314, 853634, 856353, 853172, 855810, 854758, 853470, 850871, 855808, 851842, 855848, 850318, 851334, 854068, 852624, 850361, 851493, 853972, 853624, 856442, 853108, 855303, 853045, 852522, 856791, 856589, 853487,…	1.52
GOTERM_BP_3	GO:0045454~cell redox homeostasis	19	1.28	8.55724e-05	852124, 852130, 856324, 856014, 851955, 851551, 850527, 852215, 852312, 850444, 852302, 852064, 855947, 850732, 856506, 850322, 856048, 855669, 851672	2.49
GOTERM_BP_3	GO:0006575~cellular modified amino acid metabolic process	25	1.69	0.000134783	852124, 851347, 856296, 854415, 856014, 853344, 852752, 855333, 853183, 856465, 853058, 853727, 854108, 851437, 850747, 851426, 853115, 853955, 855768, 856084, 854151, 856910, 852565, 855292, 856932	2.12	16	19	2.11	0.000139907	852124, 851347, 854415, 856014, 853344, 852752, 853183, 856465, 853665, 854108, 851437, 850605, 850747, 853955, 856084, 855768, 852584, 852565, 856932	2.6
GOTERM_BP_3	GO:0006081~cellular aldehyde metabolic process	19	1.28	0.000142976	853163, 855480, 853322, 852934, 851386, 856188, 853377, 853172, 850471, 856589, 855368, 852414, 851068, 854262, 856568, 851865, 855372, 855206, 854205	2.42	13	14	1.55	0.000485076	853163, 855480, 853322, 852934, 856188, 853377, 853172, 856589, 852414, 851068, 854262, 856568, 855206, 852495	2.87
GOTERM_BP_3	GO:0019725~cellular homeostasis	77	5.2	0.000144707	851574, 856779, 850781, 855877, 856014, 856324, 851637, 850343, 852644, 852597, 854553, 855797, 854318, 855131, 850683, 852312, 852302, 856741, 856888, 850732, 854324, 856506, 854255, 851672, 852102, 852130, 853981, 851955, 854566, 851329, 851333, 855994, 855947, 851413, 853826, 851417, 850322, 854160, 852124, 854401, 856345, 851551, 850527, 852215, 855462, 853724, 850710, 855899, 851243, 852064,…	1.48
GOTERM_BP_3	GO:0006730~one-carbon metabolic process	14	0.95	0.000151978	851347, 851254, 854415, 850747, 852752, 851426, 853955, 852514, 856084, 851582, 855227, 852565, 856932, 853727	2.89	11	11	1.22	0.000269742	851347, 851254, 854415, 850747, 852752, 853955, 852514, 856084, 851582, 852565, 856932	3.65
GOTERM_BP_3	GO:0005984~disaccharide metabolic process	18	1.22	0.000207114	851564, 852286, 854872, 851646, 853625, 853214, 855131, 855303, 853830, 852602, 852601, 854008, 853204, 854644, 853207, 852423, 851092, 856137	2.44
GOTERM_BP_3	GO:0051204~protein insertion into mitochondrial membrane	8	0.54	0.000219508	856243, 851981, 856898, 854440, 851451, 852483, 852953, 854130	4.33
GOTERM_BP_3	GO:0035383~thioester metabolic process	13	0.88	0.000416216	856925, 853107, 852522, 855653, 852266, 854310, 851245, 851726, 855248, 855247, 855732, 853159, 855260	2.82	11	12	1.33	2.3636e-05	854310, 856925, 851245, 855779, 855247, 853107, 855732, 852522, 855653, 853159, 852266, 855260	4.18
GOTERM_BP_3	GO:0042816~vitamin B6 metabolic process	9	0.61	0.000657896	856245, 854262, 855383, 855382, 855121, 855120, 850485, 850484, 852323	3.54
GOTERM_BP_3	GO:0010035~response to inorganic substance	30	2.03	0.00077318	855480, 855877, 855858, 853344, 855940, 852215, 854104, 855899, 850385, 851948, 853565, 854196, 856506, 852423, 856137, 852652, 850630, 850917, 851564, 855215, 851955, 855213, 854073, 854765, 852979, 852891, 851437, 856399, 850466, 851843	1.8
GOTERM_BP_3	GO:0042723~thiamine-containing compound metabolic process	11	0.74	0.00284792	851654, 856239, 855382, 855121, 854099, 850382, 855120, 850484, 855870, 853047, 851479	2.65
GOTERM_BP_3	GO:1901700~response to oxygen-containing compound	34	2.3	0.00512919	853938, 855480, 855588, 855858, 852644, 853344, 854553, 855940, 854104, 850385, 851948, 853565, 851243, 856741, 851738, 853940, 856506, 854324, 852423, 856137, 851564, 853072, 851955, 855213, 854073, 852979, 851527, 852154, 852891, 851333, 856399, 851417, 853285, 851843	1.57
GOTERM_BP_3	GO:0042822~pyridoxal phosphate metabolic process	7	0.47	0.00652136	855383, 855382, 855121, 855120, 850485, 850484, 852323	3.37
GOTERM_BP_3	GO:0042180~cellular ketone metabolic process	21	1.42	0.00694793	854057, 850898, 852288, 852568, 850997, 853386, 851785, 853541, 853170, 852179, 856539, 851982, 854930, 854154, 851865, 855778, 850933, 855372, 854292, 852758, 854205	1.78
GOTERM_BP_3	GO:1902580~single-organism cellular localization	92	6.21	0.0073286	852921, 850501, 853600, 853994, 855705, 853421, 855751, 855507, 856737, 855602, 852968, 852688, 855654, 855032, 853034, 856565, 854153, 851929, 853219, 851223, 853886, 850779, 851831, 854790, 850694, 856560, 854407, 850698, 853072, 9164887, 853778, 854210, 850963, 852654, 854820, 852973, 853636, 853639, 855592, 854113, 856693, 851413, 855991, 856658, 856395, 852724, 853939, 853340, 851494, 855114…	1.27
	Unique genes for all pathways	1062						662
						Unique	474
						%	44.63

## Sheet: Table S8
	Table S8: A comparison of KEGG pathway enrichment results between the second community of Louvain (L2) with 1,472 genes and the first community of Leading Eigen (LE1) with 2,661 genes for the Yeast PPI network. The numbers inside parenthesis after L2 and LE1 represent the number of genes that DAVID could annotate, which is generally less than the number of genes in those communities. The first co…
		Yeast PPI Network (6,532 nodes and 229,696 edges)
		L2 (1,378)						LE1 (2,468)
	Term (Pathway/function)	Count	%	p-value	Genes	FE	Common	Count	%	p-value	Genes	FE
GIP	sce03010:Ribosome	151	10.96	7.06144e-65	856156, 855173, 854939, 851575, 853262, 855174, 856015, 852489, 852922, 856610, 855655, 853557, 854117, 854794, 854118, 854321, 850592, 851427, 851162, 850590, 855231, 856217, 855232, 852754, 856784, 850695, 853610, 850737, 854409, 856352, 856024, 852730, 855536, 851169, 856868, 856552, 854029, 852742, 851419, 855543, 851035, 851336, 855150, 853931, 855960, 852804, 854028, 856388, 855628, 855436,…	3.25	135	154	6.24	3.5085e-42	856156, 856295, 855173, 854939, 851575, 853262, 855174, 856015, 852489, 852922, 856610, 855655, 853557, 854117, 854794, 854118, 851422, 854321, 850592, 856415, 851162, 851427, 855231, 856217, 855232, 852754, 856784, 850695, 856094, 852553, 853610, 850737, 854409, 856024, 852730, 855536, 851169, 856868, 856552, 854029, 852742, 851419, 855543, 855226, 851035, 856776, 855772, 856384, 851336, 855150,…	2.27
GIP	sce03040:Spliceosome	74	5.37	9.60244e-38	856209, 851968, 853788, 851475, 856197, 852964, 854497, 852966, 851159, 851259, 855512, 855611, 854749, 850981, 851830, 850839, 855745, 850636, 853030, 856840, 852757, 855888, 856312, 851460, 852084, 9164888, 1466511, 852357, 855332, 855952, 853681, 9164900, 852889, 852983, 856732, 856307, 851741, 850623, 851661, 9164899, 851518, 850427, 850528, 855155, 851988, 854956, 853479, 856919, 854485, 851…	3.65	56	58	2.35	2.05535e-10	855583, 856209, 851475, 851968, 856197, 852964, 854497, 852966, 855512, 854749, 855611, 850981, 851830, 850839, 855745, 853030, 856840, 852757, 856312, 852084, 9164888, 1466511, 852357, 855332, 853681, 855952, 850555, 9164900, 850623, 9164899, 851518, 850528, 855155, 851988, 854956, 856919, 853479, 851201, 856687, 855253, 852025, 9164965, 852344, 852539, 852203, 856889, 852255, 853509, 853857, 91…	1.95
GIP	sce03013:RNA transport	82	5.95	2.36953e-37	854977, 856195, 851475, 853896, 856292, 852963, 855177, 853649, 856154, 852039, 850552, 855934, 853463, 856842, 856844, 853796, 851061, 855838, 853133, 9164981, 9164985, 852465, 853071, 9164888, 852833, 856459, 852974, 855439, 851797, 9164900, 855500, 852415, 854657, 855946, 855066, 854357, 851000, 9164899, 852122, 851495, 856915, 853970, 850998, 856912, 855155, 852263, 855302, 851988, 853933, 85…	3.44	64	68	2.76	5.18352e-12	855583, 856195, 851475, 853896, 856292, 855177, 853649, 856154, 852039, 850552, 853463, 856842, 853796, 851061, 855838, 853133, 9164981, 9164985, 853071, 852833, 9164888, 852974, 851797, 9164900, 852415, 854657, 855066, 852560, 854357, 851000, 9164899, 851495, 856915, 853970, 852431, 856912, 850998, 855155, 855302, 851988, 853933, 854026, 855357, 852371, 853630, 854543, 856476, 850889, 853410, 85…	1.95
GIP	sce03008:Ribosome biogenesis in eukaryotes	75	5.44	2.85726e-31	853458, 856012, 854221, 853029, 851319, 850872, 853649, 855977, 856603, 855649, 855789, 855934, 9164931, 850837, 854152, 9164932, 9164935, 855884, 851924, 853133, 9164981, 9164985, 852465, 853335, 854213, 853376, 856459, 855439, 855591, 856553, 850820, 855500, 856063, 852982, 851125, 850326, 856126, 854357, 855897, 850625, 855118, 9164945, 851000, 850422, 851388, 856489, 850894, 852263, 854776, 8…	3.28	65	71	2.88	7.21066e-16	853458, 856012, 854221, 853029, 851319, 850872, 853649, 855977, 856603, 855649, 855789, 9164931, 850837, 854152, 9164932, 9164935, 855884, 851924, 853133, 9164981, 9164985, 853335, 854213, 853376, 852089, 855591, 856553, 850820, 856063, 852982, 851125, 852560, 850326, 856126, 854357, 855897, 850625, 855118, 9164945, 851000, 850422, 851388, 856489, 850894, 854776, 856723, 854487, 850796, 852779, 8…	2.12
GIP	sce03018:RNA degradation	40	2.9	1.78246e-10	853062, 854243, 850974, 850401, 853169, 856912, 855605, 855489, 854731, 854023, 856700, 853109, 856481, 856466, 853479, 851159, 851874, 851447, 851114, 854138, 853318, 855575, 851379, 856319, 856848, 854213, 851394, 852659, 850516, 852987, 856889, 853397, 855417, 852255, 854016, 856579, 855758, 852702, 850440, 855848	2.56	30	36	1.46	0.00110031	853062, 854243, 850974, 850401, 853169, 856912, 855605, 855489, 854731, 854575, 854023, 856700, 853109, 856466, 853479, 851874, 851447, 851114, 854138, 851379, 856319, 855373, 854213, 851394, 850884, 850516, 852987, 856889, 853397, 852255, 854016, 856579, 852786, 855443, 853503, 855758	1.57
	Unique genes for all pathways	380						354
						Unique	319
						%	83.95

## Sheet: Table S9
	Table S9: A comparison of KEGG pathway enrichment results between the fourth community of Louvain (L4) with 1,151 genes and the second community of Leading Eigen (LE2) with 1,910 genes for the Yeast PPI network. The numbers inside parenthesis after L4 and LE2 represent the number of genes that DAVID could annotate, which is generally less than the number of genes in those communities. The first c…
		Yeast PPI Network (6,532 nodes and 229,696 edges)
		L4 (1,006)						LE2 (1,703)
	Term (Pathway/function)	Count	%	p-value	Genes	FE	Common	Count	%	p-value	Genes	FE
CP	sce04111:Cell cycle - yeast	71	7.06	1.06292e-28	850977, 854550, 852762, 856291, 853422, 855549, 852180, 852501, 850873, 852410, 850879, 850589, 852352, 851925, 853846, 854191, 850980, 855077, 854423, 850775, 851561, 853371, 851803, 855950, 850597, 852990, 856518, 855907, 851457, 850768, 851554, 851847, 850995, 853244, 853439, 851761, 851688, 852433, 855460, 851452, 852881, 852611, 850656, 852258, 856130, 852673, 856680, 856236, 856237, 850818,…	3.79	65	94	5.52	1.31502e-34	850977, 854249, 854550, 852762, 853422, 855549, 852180, 852501, 850873, 852410, 850589, 850879, 852352, 851925, 851400, 853513, 853846, 854191, 850980, 854423, 855077, 850334, 851561, 851803, 850515, 851503, 852984, 855950, 852794, 854765, 850597, 851421, 855060, 856518, 855907, 851457, 850768, 854161, 851554, 851847, 852457, 850995, 853244, 853439, 851761, 851688, 852432, 852433, 855460, 851452,…	3.08
GIP	sce03420:Nucleotide excision repair	36	3.58	3.11312e-27	855404, 856918, 853381, 853500, 852071, 854392, 851266, 851450, 855426, 851594, 855459, 855981, 851906, 850691, 853462, 856136, 856169, 853353, 853174, 854059, 854663, 851699, 853531, 856909, 851391, 855241, 852383, 852385, 856674, 851456, 854878, 853492, 856305, 856085, 852580, 851652	6.33	28	28	1.64	8.26057e-10	855404, 856918, 853500, 854392, 855426, 851450, 851266, 855459, 855981, 851906, 853462, 850691, 853174, 853353, 854059, 851699, 856909, 851391, 855241, 852383, 852385, 856674, 851456, 854878, 853492, 856305, 852580, 856085	3.02
GIP	sce03030:DNA replication	31	3.08	3.05669e-24	855404, 853381, 853500, 852245, 853747, 854392, 852501, 855652, 855426, 851266, 855459, 856130, 852258, 854825, 856680, 852673, 856569, 850980, 853462, 855274, 854059, 855621, 851699, 853531, 851391, 853821, 852383, 852385, 851456, 856305, 852580	6.51	29	29	1.7	1.62773e-14	855404, 853500, 852245, 853747, 854392, 852501, 855652, 855426, 851266, 855459, 856130, 852258, 854825, 856680, 852673, 856569, 850980, 853462, 855274, 854059, 855621, 851699, 851391, 853821, 852383, 852385, 851456, 856305, 852580	3.74
CP	sce04113:Meiosis - yeast	67	6.66	6.35403e-24	850406, 854550, 852762, 856291, 853422, 855549, 852501, 856364, 850879, 853556, 852352, 853846, 850980, 854423, 856843, 854843, 856115, 853371, 856926, 851803, 852935, 856524, 855950, 850968, 850597, 856590, 852990, 856518, 855907, 850768, 851554, 851847, 854533, 850995, 853244, 852433, 855460, 851788, 854240, 852611, 850656, 852258, 856130, 852673, 856680, 851905, 856237, 850818, 856920, 851696,…	3.46	62	85	4.99	2.01573e-24	850406, 854550, 852762, 853422, 855549, 852501, 856364, 855030, 850879, 853556, 852352, 851400, 852046, 851879, 853846, 850980, 854423, 856843, 854843, 856115, 850511, 851803, 856926, 852935, 856524, 852088, 855950, 852794, 850968, 850597, 851421, 856590, 856518, 855907, 850768, 851554, 851847, 852457, 854533, 850995, 853244, 852433, 855460, 851788, 855053, 854370, 855013, 854240, 852611, 852950,…	2.7
GIP	sce03022:Basal transcription factors	30	2.98	2.53844e-21	856918, 852071, 854875, 851450, 850409, 853936, 855276, 855981, 851906, 856096, 850691, 852497, 856136, 854369, 856169, 853098, 854663, 853840, 854926, 855974, 855267, 851723, 852888, 851745, 856201, 854993, 856891, 851652, 853807, 852766	6.1	22	23	1.35	1.87342e-07	856918, 853098, 854875, 855974, 853191, 854926, 851450, 850409, 853936, 855276, 855267, 855981, 851723, 852888, 851906, 856096, 851745, 850691, 852497, 854993, 856891, 852766, 853807	2.87
GIP	sce03020:RNA polymerase	28	2.78	1.02192e-19	854399, 851615, 856320, 852451, 853895, 855609, 854157, 854791, 854322, 853293, 851404, 855571, 856317, 851734, 853301, 854385, 854518, 853713, 852810, 855473, 854382, 856547, 854283, 853526, 851415, 856226, 852013, 855737	6.08	16	16	0.94	0.0025493	851615, 856320, 854518, 853713, 852810, 855473, 854283, 854791, 853293, 851415, 855571, 856226, 856317, 851734, 855737, 853301	2.13
M	sce00240:Pyrimidine metabolism	45	4.47	1.39622e-19	856320, 854399, 851615, 854241, 853381, 853500, 853895, 852451, 852245, 853520, 855609, 855459, 854157, 854744, 854791, 854322, 854825, 851404, 853293, 855571, 856317, 853462, 851734, 853301, 854385, 854518, 853713, 853091, 855621, 851699, 855473, 852810, 854382, 856547, 854283, 853821, 853526, 851415, 856226, 856801, 851456, 856305, 852013, 855737, 852580	4.07	30	31	1.82	0.00117125	851615, 856320, 853500, 852245, 853520, 855459, 854791, 856722, 854825, 853293, 855571, 853462, 856317, 851734, 853301, 854518, 853713, 853091, 855621, 851699, 852810, 855473, 854283, 853821, 851415, 856226, 856801, 851456, 856305, 855737, 852580	1.72
GIP	sce03430:Mismatch repair	20	1.99	3.61672e-15	855404, 853353, 855203, 853500, 854059, 854392, 853531, 855426, 851266, 851391, 854063, 855642, 850454, 855939, 852383, 852385, 851456, 853462, 854198, 851671	6.51	17	17	1	3.31508e-07	855404, 853353, 855203, 853500, 854059, 854392, 855426, 851266, 851391, 854063, 855642, 852383, 852385, 851456, 853462, 854198, 851671	3.4
GIP	sce03440:Homologous recombination	19	1.89	2.37222e-14	855404, 855228, 854976, 851967, 855471, 851648, 853500, 851994, 851266, 851500, 851975, 855264, 850935, 852365, 851456, 852713, 853462, 856831, 851567	6.51	19	19	1.12	1.69206e-10	855404, 855228, 854976, 851967, 855471, 851648, 853500, 851994, 851266, 851500, 851975, 855264, 850935, 852365, 851456, 852713, 853462, 856831, 851567	4
GIP	sce03410:Base excision repair	18	1.79	1.53308e-13	853381, 853500, 854987, 853747, 851699, 852262, 851218, 851391, 854114, 853746, 854942, 855459, 856885, 852385, 851456, 853462, 856305, 852580	6.51	16	16	0.94	2.96919e-07	853500, 854987, 853747, 851699, 852262, 851391, 854114, 853746, 854942, 855459, 856885, 852385, 851456, 853462, 856305, 852580	3.55
M	sce00230:Purine metabolism	43	4.27	7.51724e-12	856320, 851615, 854399, 853381, 853500, 853895, 852451, 852245, 855609, 855459, 854157, 854744, 854791, 854322, 854825, 851404, 853293, 855571, 856317, 853462, 851734, 853301, 854385, 854518, 853713, 853091, 855621, 851699, 855473, 852810, 854382, 856547, 854283, 853821, 853526, 851415, 856226, 856801, 851456, 856305, 852013, 855737, 852580	2.92	29	31	1.82	0.0935222	851615, 856320, 853500, 852245, 855459, 852065, 854791, 856722, 854825, 853293, 855571, 853462, 856317, 851734, 853301, 854518, 853713, 853091, 855621, 851699, 852810, 855473, 854283, 853821, 851415, 856226, 856801, 851456, 856305, 855737, 852580	1.29
GIP	sce04120:Ubiquitin mediated proteolysis	26	2.58	1.09786e-09	851666, 852018, 851631, 852762, 852822, 856179, 855549, 852881, 851594, 852611, 852376, 853846, 850818, 851696, 854423, 852194, 856310, 850792, 854517, 851998, 850597, 852886, 856061, 856571, 851554, 851847	3.6	22	29	1.7	3.70138e-07	851666, 852018, 851631, 851015, 855036, 851337, 852762, 852822, 856179, 855549, 852881, 852611, 852376, 853846, 850818, 851696, 854423, 852194, 851624, 850792, 850539, 854517, 856704, 854765, 850597, 856061, 856571, 851554, 851847	2.47
GIP	sce03450:Non-homologous end-joining	10	0.99	3.65849e-07	855264, 855328, 855132, 854166, 855471, 852790, 853747, 850372, 850970, 851975	6.51	8	8	0.47	0.00341274	855264, 855328, 855132, 855471, 852790, 853747, 850372, 851975	3.2
GIP	sce03015:mRNA surveillance pathway	17	1.69	0.000780399	850983, 853060, 853871, 851776, 855499, 852838, 853555, 853851, 851255, 851895, 855083, 851814, 855399, 854424, 856222, 850806, 853806	2.41	7	17	1	0.0867718	851255, 852046, 852685, 855934, 855083, 855923, 854351, 855499, 854424, 851776, 852963, 852538, 852838, 854992, 854179, 853851, 851421	1.48
	Unique genes for all pathways	248						252
						Unique	199
						%	78.97

## Sheet: Table S10
	Table S10: A comparison of KEGG pathway enrichment results between the fifth community of Louvain (L5) with 993 genes and the third community of Leading Eigen (LE3) with 984 genes for the Yeast PPI network. The numbers inside parenthesis after L5 and LE3 represent the number of genes that DAVID could annotate, which is generally less than the number of genes in those communities. The first column…
		Yeast PPI Network (6,532 nodes and 229,696 edges)
		L5 (938)						LE3 (935)
	Term (Pathway/function)	Count	%	p-value	Genes	FE	Common	Count	%	p-value	Genes	FE
GIP	sce04141:Protein processing in endoplasmic reticulum	56	5.97	1.63557e-27	855036, 854697, 854979, 853789, 856837, 852500, 856011, 854126, 856740, 854462, 854252, 855883, 851366, 853418, 856311, 854514, 856498, 851659, 853372, 854812, 850314, 850769, 851337, 852468, 855678, 856821, 852625, 856716, 854270, 852530, 851241, 852020, 855196, 850431, 855254, 854428, 855760, 851627, 854989, 852857, 850496, 856478, 855661, 853595, 854781, 851095, 854149, 850746, 855306, 852586,…	4.55	20	20	2.14	0.00494931	856311, 854697, 854979, 856498, 853789, 850496, 855661, 856837, 853595, 855306, 852586, 850905, 855883, 850314, 852020, 850769, 853418, 855196, 855254, 852862	1.93
M	sce00510:N-Glycan biosynthesis	29	3.09	2.35027e-22	852545, 852625, 852924, 856716, 854270, 852530, 852407, 852196, 854252, 851366, 854233, 852835, 854989, 852857, 855764, 856313, 855026, 852815, 855502, 853595, 852362, 850746, 855180, 854163, 855874, 853142, 853455, 855679, 852862	6.75
CP	sce04145:Phagosome	31	3.3	1.03782e-20	852903, 854242, 856194, 856821, 850973, 854509, 855842, 854201, 855012, 851168, 856740, 854273, 850574, 855076, 851241, 852424, 856686, 854256, 854444, 851342, 853884, 851659, 856435, 856421, 851095, 852586, 856148, 850941, 855739, 856659, 853782	6.02	13	13	1.39	0.000602525	854242, 856421, 855076, 854509, 856148, 852424, 852586, 856659, 854201, 853782, 854444, 855012, 856435	3
M	sce00513:Various types of N-glycan biosynthesis	28	2.99	1.44117e-20	852625, 852845, 856718, 856716, 854270, 852303, 852407, 852196, 853538, 854252, 851366, 856057, 852835, 853256, 854989, 853253, 855764, 854925, 852815, 855502, 853595, 852362, 850746, 856675, 855180, 853455, 855679, 852862	6.52	9	9	0.96	0.0211172	852835, 853595, 852407, 852362, 853253, 855679, 856057, 854925, 852862	2.49
GIP	sce04130:SNARE interactions in vesicular transport	21	2.24	1.3e-16	854242, 854505, 852780, 850973, 851203, 853863, 856354, 854201, 850713, 853638, 851219, 852079, 854142, 854273, 854813, 852109, 850767, 855844, 855221, 852660, 855237	6.99	12	12	1.28	7.03854e-06	854242, 854505, 854813, 851203, 853863, 855844, 855221, 854201, 850713, 855237, 853638, 852079	4.75
CP	sce04144:Endocytosis	39	4.16	2.16253e-15	851335, 856859, 852666, 850543, 850878, 855012, 852097, 854767, 853488, 853868, 854748, 851085, 853416, 854256, 851641, 853884, 854235, 853902, 852136, 853393, 853589, 852233, 853906, 851996, 854449, 850367, 856040, 856403, 856691, 851418, 853825, 854539, 852662, 856753, 853287, 855739, 851372, 853120, 856303	3.84	17	31	3.32	5.13531e-11	851335, 855771, 856294, 852666, 850543, 850712, 855012, 851789, 853488, 853868, 855456, 854748, 856862, 853416, 850930, 851392, 853902, 852136, 853862, 852233, 856040, 856691, 854261, 851418, 854539, 854353, 852662, 850903, 853287, 851748, 853783	3.63
M	sce00563:Glycosylphosphatidylinositol(GPI)-anchor biosynthesis	20	2.13	4.1089e-12	852289, 856029, 853690, 853354, 851931, 856008, 850519, 853384, 855324, 850628, 852047, 851896, 851181, 852044, 853470, 850777, 856595, 855928, 853130, 850305	5.59
M	sce00100:Steroid biosynthesis	16	1.71	1.59156e-11	850415, 855753, 853086, 850790, 855029, 852883, 852951, 853717, 855003, 852872, 856470, 856398, 855441, 850745, 856597, 855242	6.58	10	10	1.07	4.55515e-05	850415, 853086, 850790, 855441, 856597, 853717, 852951, 852883, 852872, 856470	4.89
CP	sce04140:Regulation of autophagy	14	1.49	1.12484e-08	855741, 856315, 850684, 855498, 856702, 856162, 852200, 855954, 855983, 856576, 850941, 852425, 852394, 855194	5.75	9	9	0.96	0.000353619	852200, 855954, 855741, 856315, 856576, 852425, 850684, 856702, 856162	4.4
M	sce00564:Glycerophospholipid metabolism	20	2.13	7.87502e-08	853061, 856748, 851508, 853902, 853116, 854682, 853941, 852271, 856523, 856229, 853080, 855593, 852890, 853536, 854488, 850824, 852317, 851878, 854346, 855552	3.78	8	13	1.39	0.00079805	850352, 851508, 856748, 853902, 854682, 856523, 853941, 855018, 856229, 855020, 851413, 851878, 851539	2.92
M	sce00600:Sphingolipid metabolism	12	1.28	1.03668e-07	856018, 850964, 851634, 855342, 851888, 853307, 852481, 853861, 856739, 856386, 851891, 854342	5.99	8	9	0.96	6.04975e-05	856018, 851634, 855342, 853307, 852568, 852481, 853861, 856386, 851891	5.34
M	sce01100:Metabolic pathways	138	14.71	2.95418e-07	852545, 853061, 851570, 853690, 854509, 855842, 854495, 851168, 852047, 852407, 855454, 852044, 851366, 855552, 856029, 855029, 855026, 851891, 854925, 852890, 853272, 850628, 856421, 852362, 855441, 851888, 850824, 853470, 855361, 851171, 854411, 852903, 854377, 852883, 856386, 856079, 852065, 852196, 851896, 856686, 854444, 851342, 854233, 853256, 850432, 854425, 856748, 855764, 853253, 856008,…	1.41	60	114	12.19	1.2392e-05	851570, 853917, 853690, 852144, 854509, 854495, 851881, 852407, 855454, 851221, 854808, 854892, 856029, 851956, 851891, 854925, 853732, 856421, 852362, 851413, 855441, 851171, 854411, 852568, 855349, 854105, 852667, 852883, 856386, 854371, 853727, 856079, 852198, 854444, 856374, 850432, 856748, 855140, 853253, 853194, 853941, 852872, 856470, 853595, 855342, 850608, 855248, 852481, 851353, 851634,…	1.38
GIP	sce03060:Protein export	14	1.49	1.18904e-06	854428, 856821, 851659, 854949, 856011, 854840, 851886, 856740, 851095, 850755, 852586, 853702, 853418, 853467	4.45
M	sce00514:Other types of O-glycan biosynthesis	10	1.07	9.28532e-06	852094, 853113, 851462, 851464, 856718, 853608, 851902, 851210, 852504, 854499	5.37
M	sce00900:Terpenoid backbone biosynthesis	12	1.28	1.09526e-05	852019, 851334, 856079, 855317, 853581, 852287, 853849, 855779, 851171, 856036, 854900, 853272	4.41	6	9	0.96	0.000885531	856079, 852288, 852287, 853849, 855248, 854913, 851171, 856036, 854900	3.94
M	sce01040:Biosynthesis of unsaturated fatty acids	8	0.85	0.00022248	852825, 851087, 853243, 850400, 854646, 853348, 852456, 851547	5.08	6	7	0.75	0.000768292	852825, 851087, 853243, 850400, 854646, 852667, 852456	5.29
M	sce01212:Fatty acid metabolism	10	1.07	0.00196143	852825, 856079, 851087, 853243, 850400, 854646, 854495, 853348, 852456, 851547	3.18	8	11	1.18	8.98961e-05	852825, 856079, 856734, 851087, 853243, 850400, 854646, 854495, 852667, 854808, 852456	4.16
M	sce00062:Fatty acid elongation	6	0.64	0.00221754	851087, 853243, 850400, 853348, 852456, 851547	5.24	4	4	0.43	0.0602883	851087, 853243, 850400, 852456	4.16
EIP	sce04070:Phosphatidylinositol signaling system	8	0.85	0.00404762	851014, 855618, 855454, 850574, 852317, 850941, 856229, 854276	3.49	4	8	0.86	0.00144205	851014, 852406, 855454, 854089, 856229, 851881, 854276, 851789	4.16
M	sce00561:Glycerolipid metabolism	10	1.07	0.0054343	854419, 850432, 855137, 855742, 851508, 851878, 855361, 853941, 852271, 854346	2.79
	Unique genes for all pathways	292						198
						Unique	126
						%	43.15

[truncated: 21 more sheets: Table S11, Table S12, Table S13, Table S14, Table S15, Table S16, Table S17, Table S18, Table S19, Table S20, Table S21, Table S22, Table S23, Table S24, Table S25, Table S26, Table S27, Table S28, Table S29, Table S30 …]
